# Supplementary material for: Bio-organic fertilizers improve Dendrocalamus farinosus growth by remolding the soil microbiome and metabolome
Source: Front Microbiol. 2023 Feb 15;14:1117355. doi: 10.3389/fmicb.2023.1117355 (PMC9975161; doi:10.3389/fmicb.2023.1117355)
Supplement: Supplementary file 3 [file Table_3.XLSX]

## Sheet: Table S4
Table S4. Detailed data for all soil metabolites analyzed

## Sheet: OF_CK
ID	m/z	Retention time (min)	Ion mode	Metabolites	Compound ID	Super Class	Class	Sub Class	level	kegg	Score	Fragmentation Score	Adducts	Formula	Mass Error (ppm)	VIP	P-value	adj.P-value	log2(FC)	FC	average(OF)	average(CK)	OF-1	OF-2	OF-3	CK-1	CK-2	CK-3
0.82_387.1145m/z	387.115	0.817183	neg	D-Maltose	HMDB0000163	Organic oxygen compounds	Organooxygen compounds	Carbohydrates and carbohydrate conjugates	**	C00208	58.1	92.4	M+FA-H	C12H22O11	0.357474	13.1411	0.0109705	0.0793362	-0.767936	0.587257	4.62692e+06	7.87886e+06	3.5044e+06	4.8642e+06	5.51216e+06	7.37425e+06	7.5497e+06	8.71264e+06
0.82_439.0763m/z	439.076	0.817183	neg	5'-Butyrylphosphouridine	66401	Unclassified	Unclassified	Unclassified			39.4	0	M+FA-H	C13H19N2O10P	1.04235	8.79397	0.0110341	0.0794648	1.45782	2.74694	2.27264e+06	827338	2.71217e+06	2.39748e+06	1.70828e+06	660757	1.07951e+06	741749
2.09_301.1410m/z	301.141	2.09422	pos	Diisobutyl phthalate	70692	Benzenoids	Benzene and substituted derivatives	Benzoic acids and derivatives		C15205	39.3	0	M+Na	C16H22O4	-0.198682	8.25238	0.0271531	0.115622	0.109685	1.07899	1.84537e+07	1.71027e+07	1.84395e+07	1.81087e+07	1.88128e+07	1.73906e+07	1.64239e+07	1.74936e+07
8.73_273.2667n	274.274	8.7327	pos	C16 Sphinganine	41556	Lipids and lipid-like molecules	Sphingolipids	Sphingoid bases			46.4	35.4	M+H, M+Na	C16H35NO2	-0.226595	7.34895	0.0200948	0.10089	2.00354	4.00982	1.38999e+06	346645	1.91434e+06	1.25344e+06	1.00218e+06	279970	469188	290778
0.75_158.0692n	159.076	0.75255	pos	4-Methylene-L-glutamine	63274	Unclassified	Unclassified	Unclassified			48.1	47.8	M+H, M+K, M+Na	C6H10N2O3	0.252644	7.19442	0.0168419	0.0935949	-0.819058	0.566812	1.30742e+06	2.30662e+06	1.00876e+06	1.39081e+06	1.52269e+06	1.96483e+06	2.65992e+06	2.29512e+06
0.82_410.1037n	455.102	0.817183	neg	({2-[2-(2-hydroxypropan-2-yl)-7-oxo-2H,3H,7H-furo[3,2-g]chromen-6-yl]-2-methylbut-3-en-1-yl}oxy)sulfonic acid	HMDB0130309	Phenylpropanoids and polyketides	Coumarins and derivatives	Furanocoumarins			38	0.499	M-H, M+FA-H	C19H22O8S	0.468374	6.98448	0.00610459	0.0607862	-1.1605	0.447359	723693	1.6177e+06	471357	696117	1.0036e+06	1.57935e+06	1.52286e+06	1.7509e+06
0.62_102.0343m/z	102.034	0.615033	pos	1,2-Diacylglycerol-LD-PI-pool	HMDB0062270	Benzenoids	Benzene and substituted derivatives	Unclassified			37.6	0	M+H-H2O	C7H5NO	4.02686	6.82515	0.0255167	0.112431	1.0891	2.12741	1.72274e+06	809782	2.24388e+06	1.46522e+06	1.45912e+06	747484	814273	867589
15.19_543.1882m/z	543.188	15.1938	pos	GW 4869	45463	Unclassified	Unclassified	Unclassified			38.6	0	M+K	C30H28N6O2	-4.59783	6.75541	0.00014093	0.0230843	-0.367197	0.775287	2.71361e+06	3.50013e+06	2.67232e+06	2.67832e+06	2.79018e+06	3.54381e+06	3.53578e+06	3.42081e+06
8.83_317.2930n	318.3	8.83395	pos	Phytosphingosine	7066	Organic nitrogen compounds	Organonitrogen compounds	Amines	**	C12144	44	23.4	M+H, M+Na	C18H39NO3	-0.0944003	5.97987	0.0199312	0.100642	2.44888	5.45992	845692	154891	1.19948e+06	742754	594845	132499	211210	120963
0.82_684.2319n	707.221	0.82075	pos	Galabiose	86577	Organic oxygen compounds	Organooxygen compounds	Carbohydrates and carbohydrate conjugates		C00760	39.2	0	M+NH4, M+Na, M+H	C24H44O22	-0.751335	4.94661	0.0279289	0.117226	-0.730342	0.602761	737928	1.22425e+06	465748	845602	902435	1.19863e+06	1.16324e+06	1.31088e+06
1.13_102.1282m/z	102.128	1.13245	pos	Hexylamine	HMDB0032323	Organic nitrogen compounds	Organonitrogen compounds	Amines		C08306	41.9	21.2	M+H	C6H15N	4.68625	4.59369	0.000234056	0.0267149	-1.41269	0.375611	219650	584780	206468	206761	245720	617359	533202	603779
0.77_182.0790n	205.068	0.769583	pos	Galactitol	HMDB0000107	Organic oxygen compounds	Organooxygen compounds	Carbohydrates and carbohydrate conjugates	**	C01697	39.5	0	M+H, M+Na, M+H-H2O	C6H14O6	-0.123712	4.54111	0.000204987	0.0267149	-2.26386	0.208213	93638.6	449724	88087.7	97556.4	95271.8	491034	398033	460104
0.82_684.2323n	729.231	0.817183	neg	Citbismine C	HMDB0041435	Organoheterocyclic compounds	Quinolines and derivatives	Benzoquinolines			37.4	2.36	M-H, M+FA-H	C37H36N2O11	0.635938	4.30936	0.00288851	0.0441719	-1.46982	0.361028	188506	522137	106880	206349	252289	482783	506954	576673
0.83_523.0893m/z	523.089	0.834383	neg	METHYL 7-DESHYDROXYPYROGALLIN-4-CARBOXYLATE	43947	Unclassified	Unclassified	Unclassified			39	0	2M-H	C13H10O6	2.10657	3.86354	0.00576276	0.0590886	-1.32211	0.399951	182001	455059	123037	159534	263433	454113	406373	504692
0.73_239.8986n	262.888	0.7349	pos	Trimetaphosphoric acid	HMDB0059921	Homogeneous non-metal compounds	Non-metal oxoanionic compounds	Non-metal phosphates		C02466	39.8	2.67	M+Na, M+K, M+NH4, M+H, M+H-H2O	H3O9P3	-1.4986	3.53084	0.0106874	0.0784138	3.79346	13.8658	251101	18109.3	329833	268128	155341	11094.2	32461.7	10772.1
0.78_180.0626n	179.055	0.782817	neg	D-Fructose	68675	Organic oxygen compounds	Organooxygen compounds	Carbohydrates and carbohydrate conjugates	**	C02336	45.9	35.8	M-H, M+FA-H	C6H12O6	-4.52732	3.47465	0.00688119	0.0635676	-1.07058	0.476127	203991	428439	195918	164198	251858	361448	441269	482599
2.25_251.1018n	252.109	2.24808	pos	5'-Deoxyadenosine	63895	Nucleosides, nucleotides, and analogues	5'-deoxyribonucleosides	Unclassified		C05198	53.2	74.8	M+H, M+Na	C10H13N5O3	-0.136967	3.33666	0.00126117	0.038555	-1.85644	0.276158	75063.3	271813	69488.3	95370.2	60331.4	238969	313326	263144
15.50_293.1794m/z	293.179	15.4952	neg	Sodium Tetradecyl Sulfate	HMDB0014607	Organic acids and derivatives	Organic sulfuric acids and derivatives	Sulfuric acid esters			50.2	57.5	M-H	C14H30O4S	0.590793	3.33106	0.000102442	0.0206585	0.640306	1.55866	535135	343330	543410	547912	514083	348193	351253	330545
0.82_341.1090m/z	341.109	0.817183	neg	Alpha-Lactose	HMDB0000186	Organic oxygen compounds	Organooxygen compounds	Carbohydrates and carbohydrate conjugates	**	C00243	56.5	84.6	M-H	C12H22O11	0.243823	3.18023	0.0145829	0.0879355	-0.821629	0.565803	250713	443110	160862	286374	304902	423258	443134	462937
0.86_221.0900n	244.079	0.8552	pos	N-Acetylgalactosamine	HMDB0000212	Organic oxygen compounds	Organooxygen compounds	Carbohydrates and carbohydrate conjugates	**	C01074	44.2	25.8	M+Na, M+K, M+H	C8H15NO6	0.185514	2.97327	0.00413724	0.0510832	-2.3577	0.195102	39065.8	200232	24760.4	40480.6	51956.4	166429	182528	251741
0.86_254.1002n	277.089	0.8552	pos	Galactosylglycerol	HMDB0006790	Lipids and lipid-like molecules	Glycerolipids	Glycosylglycerols	**	C05401	39.6	0.233	M+Na, M+K	C9H18O8	0.135068	2.79416	0.0169281	0.0936966	-1.00813	0.497191	149397	300483	107618	159576	180997	242392	350780	308276
0.80_503.1286m/z	503.129	0.800033	neg	5a,11a-Dehydrooxytetracycline	72132	Unclassified	Unclassified	Unclassified			37.3	0	M+FA-H	C22H22N2O9	-4.60786	2.78033	0.0338731	0.130856	-0.929333	0.525101	172450	328412	79835.7	242945	194568	310323	338129	336785
1.92_579.2927m/z	579.293	1.92105	pos	PI(18:2(9Z,12Z)/0:0)	LMGP06050010	Lipids and lipid-like molecules	Glycerophospholipids	Glycerophosphoinositols			38.6	0	M+H-H2O	C27H49O12P	-0.310476	2.77466	0.000411735	0.0283251	0.352637	1.27689	618631	484482	624977	620084	610832	497717	461223	494505
0.78_182.0782n	181.071	0.782817	neg	L-Iditol	62390	Organic oxygen compounds	Organooxygen compounds	Carbohydrates and carbohydrate conjugates		C01507	38.4	0	M-H, M+FA-H, M-H2O-H	C6H14O6	-4.51263	2.77008	0.000381776	0.0280478	-2.66302	0.157889	24930.3	157898	26888.9	21889.2	26012.7	178225	136889	158578
0.79_183.0566n	206.046	0.7867	pos	Choline sulfate	63302	Unclassified	Unclassified	Unclassified			44.2	24.9	M+H, M+Na, M+H-H2O	C5H13NO4S	0.394278	2.67684	0.0227756	0.10606	-0.963875	0.512678	148841	290321	96998.4	152707	196817	258301	269391	343271
0.73_462.1021m/z	462.102	0.730667	neg	1-O-(2-Acetamido-2-deoxy-alpha-D-glucopyranosyl)-1D-myo-inositol 3-phosphate	73341	Unclassified	Unclassified	Unclassified			39.1	0	M-H	C14H26NO14P	0.562813	2.65959	0.00892674	0.0714268	-1.45336	0.365169	75148.5	205791	23181.4	89112.2	113152	211988	210706	194677
8.94_362.3263m/z	362.326	8.93608	pos	1-O-(2-methoxy-4-hexadecenyl)-sn-glycerol	LMGL01020038	Lipids and lipid-like molecules	Glycerolipids	Monoradylglycerols			50.7	58.2	M+NH4	C20H40O4	-0.530271	2.49907	0.0200692	0.100847	2.70651	6.52741	142599	21846.1	204672	125179	97945.4	19802.9	29498.9	16236.7
0.77_147.0532n	148.06	0.769583	pos	L-Glutamate	19	Organic acids and derivatives	Carboxylic acids and derivatives	Amino acids, peptides, and analogues	**	C00025	55.2	79.3	M+H, M+Na, M+H-H2O	C5H9NO4	0.110538	2.47057	0.00969122	0.0742896	-1.47534	0.359649	64574.2	179548	66753.5	77264.8	49704.4	133526	209998	195119
1.12_227.0906n	250.08	1.11523	pos	Deoxycytidine	HMDB0000014	Nucleosides, nucleotides, and analogues	Pyrimidine nucleosides	Pyrimidine 2'-deoxyribonucleosides	**	C00881	50.9	55.3	M+H, M+Na, M+K, M+H-H2O	C9H13N3O4	0.09402	2.41871	0.00290679	0.0441719	-1.15737	0.44833	84436.4	188335	74636.4	93283.5	85389.4	215832	163899	185275
0.67_301.1409m/z	301.141	0.6661	pos	Glyceryl 5-hydroxydecanoate	88341	Lipids and lipid-like molecules	Fatty Acyls	Fatty alcohols			39.2	0	M+K	C13H26O5	-0.987812	2.40334	0.0316074	0.126122	-0.217075	0.860308	711777	827351	692898	688801	753631	863709	770409	847935
0.87_601.1295m/z	601.129	0.86955	neg	1-Guanidino-1-deoxy-scyllo-inositol 4-phosphate	64554	Unclassified	Unclassified	Unclassified			37.6	0	2M-H	C7H16N3O8P	2.87209	2.36946	0.0189392	0.0984838	1.21868	2.32734	190943	82043.5	147135	228912	196781	68277.5	113650	64202.8
0.62_164.0669m/z	164.067	0.615033	pos	5-N-Methyloxaluric acid	68858	Unclassified	Unclassified	Unclassified			36.1	0	M+NH4	C4H6N2O4	2.27141	2.24667	0.0070286	0.0636949	0.953603	1.9367	191679	98971.7	224869	169674	180494	102026	108957	85931.8
1.12_282.0941n	265.091	1.11523	pos	Xylobiose	HMDB0029894	Organic oxygen compounds	Organooxygen compounds	Carbohydrates and carbohydrate conjugates	**	C01630	43.9	31.1	M+H-H2O, M+H, M+NH4, M+Na	C10H18O9	-3.63262	2.17738	0.00468714	0.0537922	7.9416	245.845	86049.2	350.014	116058	69326.6	72762.9	157.64	892.401	0.00077465
2.42_267.0967n	290.086	2.4208	pos	Deoxyguanosine	HMDB0000085	Nucleosides, nucleotides, and analogues	Purine nucleosides	Purine 2'-deoxyribonucleosides	**	C00330	52	64.9	M+Na, M+K	C10H13N5O4	-0.246361	2.08456	0.00329169	0.0467758	-1.63458	0.322065	36994.4	114866	28308.5	41292.8	41381.8	125165	91666.4	127768
0.62_208.0394m/z	208.039	0.615033	pos	ethyl-2,4-dimethyl-Thiazole-5-Carboxylate	96503	Unclassified	Unclassified	Unclassified			36.9	0	M+Na	C8H11NO2S	-4.94825	2.08456	0.00458531	0.0534519	1.17248	2.25399	141278	62679.2	166952	129712	127171	61354.2	71506.7	55176.5
0.82_559.0255m/z	559.026	0.817183	neg	Endothion	72741	Unclassified	Unclassified	Unclassified			38.1	0	2M-H	C9H13O6PS	-2.33204	1.96375	0.0194539	0.0998582	4.49144	22.4935	77946.7	3465.3	111943	78056.1	43841.3	2027.29	6282.61	2085.99
0.80_548.1618m/z	548.162	0.803733	pos	(S)-2,3-Dihydro-3,5-dihydroxy-2-oxo-3-indoleacetic acid 5-[glucosyl-(1->4)-b-D-glucoside]	90129	Organic oxygen compounds	Organooxygen compounds	Carbohydrates and carbohydrate conjugates			36.6	0	M+H	C22H29NO15	1.51034	1.96033	0.00352539	0.048478	-2.49862	0.176946	14946	84466.4	0.00077465	14447.5	30390.5	73315.1	82439.8	97644.4
0.73_273.0383m/z	273.038	0.730667	neg	Mevalonic acid-5P	HMDB0001343	Organic acids and derivatives	Organic phosphoric acids and derivatives	Phosphate esters	**	C01107	49.9	51.4	M+FA-H	C6H13O7P	0.74438	1.88622	0.0196407	0.100067	-1.39639	0.379878	41907.5	110318	10382.9	44883.3	70456.1	119274	110308	101372
1.12_231.1583n	254.147	1.11523	pos	Gamma-Aminobutyryl-lysine	HMDB0001959	Organic acids and derivatives	Peptidomimetics	Hybrid peptides			46.9	44.9	M+Na, M+H	C10H21N3O3	-0.114471	1.83157	0.021409	0.103747	-1.18372	0.440214	51706.7	117458	29141.8	78612.7	47365.6	99036	117562	135776
4.75_245.1859m/z	245.186	4.7532	pos	Leucyl-Leucine	HMDB0028933	Organic acids and derivatives	Carboxylic acids and derivatives	Amino acids, peptides, and analogues	***	C11332	42.8	17.3	M+H	C12H24N2O3	-0.239022	1.80753	0.0311514	0.125191	-0.912851	0.531134	75208	141599	100673	80167.2	44783.5	117575	157331	149891
0.87_779.2079m/z	779.208	0.86955	neg	3,5-Pyridinedicarboxylic acid, 1,4-dihydro-2,6-dimethyl-4-(3-nitrophenyl)-, carboxymethyl methyl est	1508	Unclassified	Unclassified	Unclassified			38	0	2M-H	C18H18N2O8	3.25296	1.79614	0.0355826	0.134373	-1.02129	0.492675	63561	129012	26099.6	75918.2	88665.3	119289	146425	121321
1.12_252.0835n	253.091	1.11523	pos	2-Keto-3-deoxyoctonate (KDO)	4143	Unclassified	Unclassified	Unclassified			37.3	0	M+H, M+NH4, M+H-H2O	C9H16O8	-4.182	1.78736	0.00494003	0.0547928	4.97243	31.3942	59724.7	1902.41	80232.9	47954.6	50986.6	1674.67	1550.73	2481.84
0.73_333.0594m/z	333.059	0.730667	neg	1-(sn-Glycero-3-phospho)-1D-myo-inositol	HMDB0011649	Lipids and lipid-like molecules	Glycerophospholipids	Glycerophosphoinositols		C01225	51.3	60.8	M-H	C9H19O11P	0.440656	1.76222	0.00324589	0.0464346	-1.37741	0.384908	35177.1	91391	26938.8	36536.7	42055.9	76101.9	96783.9	101287
0.87_685.1422m/z	685.142	0.86955	neg	Quercetin 3-(6''-ferulylglucoside)	LMPK12112145	Lipids and lipid-like molecules	Polyketides	Flavonoids			36.7	0	M+FA-H	C31H28O15	1.89155	1.75434	0.0376275	0.138362	-1.174	0.44319	49747	112248	13346.7	52875.4	83018.9	118190	111140	107412
0.51_543.1873m/z	543.187	0.511633	pos	Ikarisoside D	LMPK12111724	Lipids and lipid-like molecules	Polyketides	Flavonoids			39.1	0.599	M+H	C28H30O11	2.19789	1.72443	0.00603395	0.0603163	-0.349094	0.785077	199286	253843	217522	184032	196306	256542	247616	257372
0.79_233.0632m/z	233.063	0.7867	pos	D-altro-D-manno-Heptose	HMDB0029952	Organic oxygen compounds	Organooxygen compounds	Carbohydrates and carbohydrate conjugates	**	C06397	39.1	0.235	M+Na	C7H14O7	-0.0332886	1.64121	0.0274625	0.115937	-1.23539	0.424727	40159.2	94553.1	28712.2	34763.8	57001.7	68353.5	101785	113521
8.61_210.1621n	228.196	8.61028	pos	9-tridecynoic acid	LMFA01030602	Lipids and lipid-like molecules	Fatty Acyls	Fatty Acids and Conjugates			47.7	42.8	M+H-H2O, M+NH4, M+H	C13H22O2	0.513815	1.62468	0.00122971	0.038555	0.273803	1.20899	269120	222599	274183	265862	267315	227768	212412	227617
0.82_433.0928m/z	433.093	0.82075	pos	{2-hydroxy-2-[6-(2-methylbut-3-en-2-yl)-7-oxo-2H,3H,7H-furo[3,2-g]chromen-2-yl]propoxy}sulfonic acid	HMDB0130312	Phenylpropanoids and polyketides	Coumarins and derivatives	Furanocoumarins			36.7	0	M+Na	C19H22O8S	0.0626176	1.58394	0.011508	0.08028	-0.951343	0.517151	50052.1	96784.4	38620.3	46022	65514.1	109876	86529.2	93947.6
2.23_252.1222n	275.111	2.229	pos	8-Propyloxycaffeine	96361	Unclassified	Unclassified	Unclassified			38.6	0	M+H, M+Na	C11H16N4O3	-0.330873	1.57025	0.021634	0.103995	7.79924	222.743	48071.4	215.815	74239.9	34744.4	35230	246.63	29.4687	371.348
2.42_152.0567m/z	152.057	2.4208	pos	Guanine	315	Organoheterocyclic compounds	Imidazopyrimidines	Purines and purine derivatives	**	C00242	46.3	43.9	M+H	C5H5N5O	0.200153	1.55888	0.000661607	0.0318962	-0.772598	0.585362	59759.9	102091	59887.4	66435.4	52957	105759	98533.9	101978
10.70_298.2508n	281.247	10.7046	pos	9,10-epoxyoctadecanoic acid	HMDB0061650	Lipids and lipid-like molecules	Fatty Acyls	Fatty acids and conjugates	**	C19620	38.6	0	M+H-H2O, M+Na	C18H34O3	-0.142273	1.54317	0.00358521	0.048478	0.238177	1.1795	281844	238952	289542	272093	283898	245854	229862	241139
1.12_172.0486n	173.056	1.11523	pos	(R)-AMAA	69672	Unclassified	Unclassified	Unclassified			47.1	40.1	M+H, M+Na	C6H8N2O4	0.834694	1.53379	0.00197545	0.0428194	25.6856	5.39682e+07	41806.4	0.00077465	47136.8	48081.3	30201.2	0.00077465	0.00077465	0.00077465
0.77_217.0294m/z	217.029	0.76565	neg	Aspartyl-Cysteine	HMDB0028750	Organic acids and derivatives	Carboxylic acids and derivatives	Amino acids, peptides, and analogues			38.1	1.95	M-H2O-H	C7H12N2O5S	2.30792	1.5163	0.0135381	0.0863896	-1.61203	0.327138	21338.7	65228.4	7578.56	29461.3	26976.2	49727.7	74248.5	71709.1
1.12_294.0940n	277.091	1.11523	pos	6-O-(3R,4-dihydroxy-2-methylene-butanoyl)-beta-D-glucopyranose	LMSL05000003	Unclassified	Unclassified	Unclassified			37.2	0	M+H-H2O, M+H, M+NH4	C11H18O9	-3.57223	1.5111	0.0234084	0.107586	7.06285	133.7	44901.9	335.841	69876.5	32149.1	32680	158.966	590.948	257.607
8.73_158.1540m/z	158.154	8.7327	pos	(E)-2-nonen-1-al	75320	Unclassified	Unclassified	Unclassified			39.6	0	M+NH4	C9H16O	0.493456	1.49471	0.00206089	0.0428194	0.299089	1.23037	211449	171859	217052	205072	212224	173526	163647	178404
0.86_465.1692m/z	465.169	0.8552	pos	7-Hydroxyrisperidone	2350	Unclassified	Unclassified	Unclassified			37.1	0	M+K	C23H27FN4O3	-1.60406	1.48517	0.0088103	0.0710025	-6.62753	0.0101138	423.469	41870.5	0.00077465	612.263	658.142	29256	37853.7	58501.8
10.32_285.2073m/z	285.207	10.3152	neg	Ustilic acid B	LMFA01050539	Lipids and lipid-like molecules	Fatty Acyls	Fatty Acids and Conjugates			46.1	36.4	M-H2O-H	C16H32O5	0.480524	1.48465	0.0317764	0.126411	-4.32447	0.0499121	2335.22	46786.6	815.52	2723.47	3466.66	34259.5	74176	31924.3
0.73_727.6366m/z	727.637	0.730667	neg	22:3 Stigmasteryl ester	103405	Unclassified	Unclassified	Unclassified			36.5	0	M-H	C51H84O2	-4.45463	1.46839	0.00308996	0.045673	25.5701	4.98158e+07	38589.8	0.00077465	50069.2	36135.8	29564.5	0.00077465	0.00077465	0.00077465
11.41_338.2455n	361.235	11.4077	pos	5,6-DHET	HMDB0002343	Lipids and lipid-like molecules	Fatty Acyls	Eicosanoids	**	C14772	48.6	50.4	M+NH4, M+Na	C20H34O4	-0.662015	1.46321	0.000138122	0.0230843	0.524835	1.43877	121357	84347.6	124134	116697	123240	86522.2	83276	83244.7
0.62_779.7645m/z	779.764	0.622617	neg	18Z,21Z-Heptacosadien-10-one	98218	Lipids and lipid-like molecules	Fatty Acyls	Oxygenated hydrocarbons			37.2	0	2M-H	C27H50O	-0.715989	1.44856	0.0017554	0.041302	2.82699	7.09592	43361.7	6110.79	49391.8	43989.3	36704.1	6531.15	11801.2	0.00077465
1.10_196.0693m/z	196.069	1.09677	pos	2-Oxoarginine	HMDB0004225	Organic acids and derivatives	Keto acids and derivatives	Short-chain keto acids and derivatives	**	C03771	38.7	0	M+Na	C6H11N3O3	0.118282	1.43516	0.0344941	0.132325	25.6753	5.35839e+07	41508.8	0.00077465	67847.7	27684.4	28994.3	0.00077465	0.00077465	0.00077465
0.82_1080.2666m/z	1080.27	0.82075	pos	trans-2-Enoyl-OPC8-CoA	61988	Lipids and lipid-like molecules	Fatty Acyls	Fatty acyl thioesters	**	C16328	37	0	M+K	C39H62N7O18P3S	-4.85486	1.43282	0.0255054	0.112431	-2.07159	0.237897	12792.8	53774.6	0.00077465	15137.7	23240.8	42697.9	45657.8	72968
15.28_148.1121m/z	148.112	15.2792	pos	Pseudoephedrine	2189	Benzenoids	Benzene and substituted derivatives	Phenylpropanes	**	C02765	38.4	0	M+H-H2O	C10H15NO	-0.133024	1.37012	0.0163885	0.0922485	-0.135083	0.910618	366679	402670	367752	355245	377039	408467	389752	409792
3.09_242.0901n	287.089	3.08708	neg	Telbivudine	HMDB0015394	Nucleosides, nucleotides, and analogues	Pyrimidine nucleosides	Pyrimidine 2'-deoxyribonucleosides			40	3.8	M-H, M+FA-H	C10H14N2O5	-0.803111	1.36582	0.00229122	0.0429307	-1.17828	0.441878	26343.5	59617.1	25993	33123.3	19914.2	55085.1	65090.4	58675.8
1.12_171.0645n	194.054	1.11523	pos	Metronidazole	573	Organoheterocyclic compounds	Azoles	Imidazoles		C07203	39.1	0	M+H, M+Na	C6H9N3O3	0.519707	1.35758	0.00359509	0.048478	14.0359	16796.4	33082.3	1.9696	43880.1	27752.4	27614.3	5.90725	0.00077465	0.00077465
11.52_288.1370n	311.126	11.5198	pos	Sodium lauryl sulfate	58284	Unclassified	Unclassified	Unclassified			37.7	0	M+Na, M+K	C12H25NaO4S	-0.417794	1.32172	0.000964165	0.0367279	0.394812	1.31477	128163	97479.7	132360	125231	126900	100761	91914.4	99763.8
12.00_282.2194n	305.209	11.9992	pos	Acetylenic acids; 10-Heptadecen-8-ynoic acid, 7-hydroxy-	74624	Unclassified	Unclassified	Unclassified			38.6	0	M+H, M+Na	C17H30O3	-0.220723	1.31086	0.0217754	0.104216	-1.57465	0.335726	17247.5	51373.9	15533.9	15707.5	20501.2	36212.3	49903.5	68006
1.12_224.0910n	225.098	1.11523	pos	7-HYDROXYETHYLTHEOPHYLLINE	44525	Unclassified	Unclassified	Unclassified			38.6	0	M+H, M+Na, M+H-H2O	C9H12N4O3	0.292221	1.31049	0.0168931	0.0936966	4.92395	30.3569	33918	1117.31	50478	26707.4	24568.5	534.154	2000.64	817.129
0.89_241.1295m/z	241.129	0.889283	pos	Anserine	HMDB0000194	Organic acids and derivatives	Peptidomimetics	Hybrid peptides	**	C01262	38.7	0	M+H	C10H16N4O3	-0.124472	1.30915	0.0223448	0.105581	13.8043	14305.8	33393.6	2.33428	50883.1	29723.7	19574.1	0.00077465	0.00077465	7.00129
11.87_632.4156m/z	632.416	11.8696	pos	Synaptolepis factor K1	67502	Unclassified	Unclassified	Unclassified			38.7	0	M+NH4	C36H54O8	-0.199637	1.30498	0.0021014	0.0428194	0.659623	1.57967	83195	52666.1	80138.6	81971.2	87475	60001.1	49925.1	48071.9
12.32_282.2559n	283.263	12.3234	pos	Elaidic acid	HMDB0000573	Lipids and lipid-like molecules	Fatty Acyls	Fatty acids and conjugates	***	C01712	38	0	M+H, M+Na	C18H34O2	0.0390722	1.29855	0.00429271	0.0517972	0.271599	1.20715	177528	147064	184960	168712	178910	150304	142914	147974
0.77_381.1000m/z	381.1	0.769583	pos	Lactobionic acid	44767	Unclassified	Unclassified	Unclassified			37.4	0	M+Na	C12H22O12	-1.0571	1.2912	0.00037877	0.0280478	-1.82757	0.281738	11428.2	40563.4	10675.9	9556.35	14052.4	37505.4	39213	44971.8
0.72_334.0663n	335.074	0.717717	pos	2-(alpha-D-Galactosyl)-sn-glycerol 3-phosphate	66232	Unclassified	Unclassified	Unclassified			38.8	0	M+H, M+Na	C9H19O11P	-0.516567	1.2672	0.0478097	0.158607	-0.6944	0.617966	55611.6	89991.3	52110.7	62063.8	52660.3	70171	88954.5	110848
0.82_667.2284m/z	667.228	0.82075	pos	Glycogen	HMDB0000757	Organic oxygen compounds	Organooxygen compounds	Carbohydrates and carbohydrate conjugates	**	C00182	36.8	0	M+H	C24H42O21	-1.12541	1.24704	0.0376949	0.138362	-0.772712	0.585316	45071.6	77003.8	26229.7	53713.7	55271.5	68338.9	79407.3	83265.4
10.62_619.0206m/z	619.021	10.6212	neg	[2-hydroxy-3-(phenoxycarbonyl)phenyl]oxidanesulfonic acid	HMDB0135171	Phenylpropanoids and polyketides	Depsides and depsidones	Unclassified			37.3	0	2M-H	C13H10O7S	-2.46029	1.24229	0.00838356	0.0692675	-0.389805	0.763233	92559.9	121273	88505.6	93951.7	95222.3	119676	112542	131602
1.12_228.0860n	251.075	1.11523	pos	Decitabine	85181	Organoheterocyclic compounds	Triazines	Triazinones			38.1	0	M+H, M+Na	C8H12N4O4	0.720411	1.23231	0.0215976	0.103973	6.94738	123.415	29717.3	240.791	45809.9	21048.2	22293.8	535.94	74.1792	112.252
0.80_571.1157m/z	571.116	0.800033	neg	2-Methacryloyloxyethyl phenyl phosphate	70908	Unclassified	Unclassified	Unclassified			38.5	0	2M-H	C12H15O6P	3.01324	1.22176	0.000337922	0.0270601	-2.88038	0.135806	4075.61	30010.6	1112.87	3516.68	7597.29	30510.6	27616.4	31904.8
1.96_223.0637m/z	223.064	1.95935	pos	2-(3'-Methylthio)propylmalic acid	64493	Unclassified	Unclassified	Unclassified			39.4	0	M+H	C8H14O5S	0.933676	1.19306	0.0129658	0.0851195	0.15809	1.11581	257340	230631	268400	246941	256678	229383	230339	232170
1.19_222.0849m/z	222.085	1.18902	pos	γ-Glutamyl-β-aminopropiononitrile	63620	Organic acids and derivatives	Carboxylic acids and derivatives	Amino acids, peptides, and analogues	**	C06114	39.3	0	M+Na	C8H13N3O3	0.0257777	1.18794	0.0147657	0.0883039	25.0418	3.45418e+07	26757.8	0.00077465	39667.8	21828.7	18776.9	0.00077465	0.00077465	0.00077465
3.77_194.1154n	217.105	3.77222	pos	Tetraethylene glycol	HMDB0094708	Organic oxygen compounds	Organooxygen compounds	Ethers			43.1	19.6	M+NH4, M+Na, M+H	C8H18O5	-0.363259	1.1803	0.0498369	0.161871	0.301012	1.23201	155428	126158	170119	161001	135164	123889	127143	127443
7.46_215.1521n	238.141	7.46318	pos	Ethyl 3-(N-butylacetamido)propionate	72595	Unclassified	Unclassified	Unclassified			52	62.4	M+Na, M+K, M+H	C11H21NO3	-0.0379768	1.17722	0.00818481	0.0689292	0.723632	1.65133	65385.8	39595.8	59418.4	75173.6	61565.4	42194.3	35875.2	40717.7
0.82_602.9898m/z	602.99	0.817183	neg	Erythrityl Tetranitrate	HMDB0015551	Organic oxygen compounds	Organic oxoanionic compounds	Organic nitrates			39.2	0	2M-H	C4H6N4O12	1.04053	1.17534	0.048084	0.159195	3.03641	8.20445	32897.1	4009.67	53228.3	23741.7	21721.3	5090.45	5485.62	1452.93
1.12_116.1437m/z	116.144	1.11523	pos	Isobutylpropylamine	87519	Organic nitrogen compounds	Organonitrogen compounds	Amines			42.5	17.6	M+H	C7H17N	2.98866	1.1698	0.00698679	0.0635676	24.9477	3.23591e+07	25067	0.00077465	34898.6	20206.9	20095.5	0.00077465	0.00077465	0.00077465
10.19_469.0290m/z	469.029	10.1918	neg	Flupyrsulfuron-methyl sodium	72617	Unclassified	Unclassified	Unclassified			36.7	0	M-H2O-H	C15H14F3N5NaO7S	0.884954	1.16897	0.00209166	0.0428194	0.182242	1.13465	203986	179780	207019	205326	199613	178853	175851	184634
4.23_229.1547m/z	229.155	4.2342	pos	Leucylproline	HMDB0011175	Organic acids and derivatives	Carboxylic acids and derivatives	Amino acids, peptides, and analogues	***		52	63.9	M+H	C11H20N2O3	0.111322	1.16662	0.00564083	0.0585244	-1.08946	0.469939	22048.1	46917	21315.3	29644.4	15184.5	44572.2	45538	50640.6
4.88_577.2503m/z	577.25	4.88093	neg	Ophthalmic acid	58300	Organic acids and derivatives	Carboxylic acids and derivatives	Amino acids, peptides, and analogues			36.5	0	2M-H	C11H19N3O6	4.93569	1.1635	0.0151321	0.0890798	2.19745	4.58667	33352.8	7271.69	21809.9	38590.4	39658.1	12386	6423.73	3005.34
2.42_266.0896m/z	266.09	2.42357	neg	3-Deoxyguanosine	4149	Unclassified	Unclassified	Unclassified			55.5	81.1	M-H	C10H13N5O4	0.398744	1.13544	9.28425e-05	0.0196227	-1.65518	0.317498	10337.8	32560.4	9300.44	11552.3	10160.8	33338	30131.8	34211.2
0.70_176.9719m/z	176.972	0.70025	pos	Fosfomycin	HMDB0014966	Organic acids and derivatives	Organic phosphonic acids and derivatives	Organic phosphonic acids	**	C06454	39.4	5.51	M+K	C3H7O4P	4.16234	1.12904	0.0346255	0.132741	-0.874454	0.54546	31043.4	56912.3	18496.2	28313.4	46320.5	55643.1	55993.4	59100.4
2.21_261.0958m/z	261.096	2.21027	pos	Asparaginyl-Glutamate	85645	Organic acids and derivatives	Carboxylic acids and derivatives	Amino acids, peptides, and analogues			38.3	0	M+H	C9H14N3O6-	0.85066	1.11945	0.0199249	0.100642	24.8962	3.1224e+07	24187.7	0.00077465	37083.3	17764.5	17715.2	0.00077465	0.00077465	0.00077465
11.16_299.2824n	282.279	11.1618	pos	Sphingosine	HMDB0000252	Organic nitrogen compounds	Organonitrogen compounds	Amines	***	C00319	38.8	0	M+H-H2O, M+Na, M+H	C18H37NO2	-0.103752	1.11888	0.00680052	0.0633913	-0.139231	0.908003	228112	251223	232743	219980	231611	251403	247852	254415
10.48_499.0202m/z	499.02	10.4788	neg	Primisulfuron	72644	Unclassified	Unclassified	Unclassified			37.8	0	M+FA-H	C14H10F4N4O7S	3.03673	1.10791	0.00761618	0.0667459	0.144812	1.10559	236465	213882	233313	237298	238785	214482	206268	220897
11.12_270.2195n	271.227	11.1239	pos	16-hydroxy-9E-hexadecenoic acid	LMFA01050192	Lipids and lipid-like molecules	Fatty Acyls	Fatty Acids and Conjugates			51.5	65.6	M+H-H2O, M+H	C16H30O3	0.0679248	1.10446	0.0138083	0.0864629	-0.602533	0.658597	44744.7	67939.4	42412.4	43403.6	48418	69499.5	58229.1	76089.6
3.69_219.1107n	220.118	3.69177	pos	trans-Zeatin	HMDB0012204	Organoheterocyclic compounds	Imidazopyrimidines	Purines and purine derivatives	***	C00371	37	0.0503	M+H, M+Na, M+H-H2O	C10H13N5O	-5.93921	1.09787	0.0387509	0.140521	1.43588	2.70547	39413	14567.9	24826.1	48209	45203.9	11994.8	21753.2	9955.67
1.13_282.0963n	563.183	1.1314	neg	1-Methylinosine	HMDB0002721	Nucleosides, nucleotides, and analogues	Purine nucleosides	Unclassified			54	78.7	M-H, M+FA-H, 2M-H	C11H14N4O5	-0.454141	1.08789	0.0224884	0.105601	-0.82709	0.563665	29634.8	52575.2	20430.1	28298.7	40175.6	56912.3	53235	47578.3
11.65_297.2424m/z	297.242	11.6487	pos	6-hydroxy-9Z,12Z-octadecadienoic acid	35570	Unclassified	Unclassified	Unclassified			56.8	89.4	M+H	C18H32O3	-0.113849	1.08059	0.049981	0.161871	-0.183841	0.880356	181161	205782	177367	173398	192720	211524	192568	213254
0.89_277.1097n	300.099	0.889283	pos	Gamma-glutamyl-Methionine	86047	Unclassified	Unclassified	Unclassified			37.3	0	M+H, M+Na	C10H19N3O4S	0.102714	1.07632	0.00364293	0.048478	-1.51333	0.350302	11236	32075.2	5076.22	12859.9	15771.9	32239.4	29905.8	34080.6
8.79_230.2479m/z	230.248	8.79323	pos	Xestoaminol C	53933	Lipids and lipid-like molecules	Sphingolipids	Sphingoid bases			51.6	63.6	M+H	C14H31NO	0.220211	1.06529	0.00353134	0.048478	0.401505	1.32089	84152.6	63709.2	89310.2	84745.9	78401.7	65479	61979.8	63668.9
2.00_271.2631m/z	271.263	1.99775	pos	14-methyl palmitic acid	4290	Unclassified	Unclassified	Unclassified			38.8	0	M+H	C17H34O2	-0.230116	1.0497	0.0202084	0.101172	0.122361	1.08851	260143	238989	265859	254977	259594	237033	231997	247938
12.95_267.2682m/z	267.268	12.9522	pos	Stearic acid	LMFA01010018	Lipids and lipid-like molecules	Fatty Acyls	Fatty acids and conjugates	**	C01530	38.3	0	M+H-H2O	C18H36O2	-0.0659165	1.04565	0.00542185	0.0574963	0.321443	1.24958	99795.8	79863.5	104410	93626.7	101351	83028.1	77102.5	79459.9
0.78_403.1096m/z	403.11	0.782817	neg	Penmacric acid	HMDB0029436	Organic acids and derivatives	Carboxylic acids and derivatives	Amino acids, peptides, and analogues			37.5	0	2M-H	C7H10N2O5	-2.72363	1.04162	0.00361628	0.048478	-2.1199	0.230063	5859.4	25468.6	4162.58	3617.64	9797.97	25135.2	21272.5	29998.3
11.41_384.3107m/z	384.311	11.4077	pos	AX 048	64840	Unclassified	Unclassified	Unclassified			38.9	0	M+H	C22H41NO4	-0.450331	1.03835	0.00148985	0.0395601	0.438945	1.35561	73110.9	53932	73036.9	71006.2	75289.4	58054.6	52876.2	50865.2
8.98_405.3453n	406.353	8.97683	pos	Aminopentol	73370	Unclassified	Unclassified	Unclassified			38.6	0	M+H, M+Na	C22H47NO5	-0.384097	1.02976	0.0144485	0.0879355	3.41836	10.6912	22163.7	2073.08	31644.5	19146.6	15700.1	1884.45	2837.8	1496.98
11.22_312.2532m/z	312.253	11.2182	pos	(9R,13R)-10,11-dihydro-12-oxo-15-phytoenoic acid	LMFA02010006	Lipids and lipid-like molecules	Fatty Acyls	Octadecanoids			55.3	81.8	M+NH4	C18H30O3	-0.381798	1.0296	0.0139841	0.0867384	-1.73182	0.301072	8682.89	28839.9	8553.56	3974.87	13520.3	31325	21075.5	34119.3
12.80_332.2926n	355.282	12.7962	pos	1-O-(2R-hydroxy-hexadecyl)-sn-glycerol	LMGL01020063	Lipids and lipid-like molecules	Glycerolipids	Monoradylglycerols			38.4	0	M+NH4, M+Na	C19H40O4	-0.205825	1.02574	0.042809	0.148656	0.131315	1.09529	246400	224963	252013	235764	251423	220300	219591	234997
14.17_333.2036m/z	333.204	14.1665	pos	13-hydroperoxy-9,11E,15Z-octadecatrienoic acid	35358	Unclassified	Unclassified	Unclassified			36.2	0	M+Na	C18H30O4	-0.189644	1.02141	0.00844663	0.0696232	0.219865	1.16462	136977	117615	130467	142691	137773	117792	114316	120737
15.50_182.0199m/z	182.02	15.4952	neg	2,4-Dinitroaniline	70282	Unclassified	Unclassified	Unclassified			37.7	0	M-H	C6H5N3O4	-4.40952	1.02117	0.000345373	0.0270601	0.403359	1.32258	74138.7	56055.9	75346	73820.6	73249.4	54329	58974.6	54864.2
2.02_191.1041m/z	191.104	2.01692	pos	8-Hydroxycarvotanacetone	265099	Unclassified	Unclassified	Unclassified			38	0	M+Na	C10H16O2	-1.08177	1.01369	9.06329e-05	0.0196227	0.511825	1.42585	59167.7	41496.3	59953.3	57968.5	59581.2	40967.4	40222.6	43298.9
1.13_112.0509m/z	112.051	1.13245	pos	Cytosine	HMDB0000630	Organoheterocyclic compounds	Diazines	Pyrimidines and pyrimidine derivatives	***	C00380	50.4	60.8	M+H	C4H5N3O	3.46318	1.01359	0.00158534	0.0400017	-1.38956	0.381682	11161.7	29243.6	8155.86	15148	10181.4	31130	27186.4	29414.3
7.50_243.1835n	226.18	7.5041	pos	N-Undecanoylglycine	HMDB0013286	Organic acids and derivatives	Carboxylic acids and derivatives	Amino acids, peptides, and analogues			44.1	24.6	M+H-H2O, M+Na, M+H	C13H25NO3	0.0455578	1.00466	0.0426545	0.148419	0.228991	1.17201	142279	121397	147748	150804	128286	119524	121916	122752
3.83_187.0940m/z	187.094	3.83125	pos	Poloxalene	43312	Unclassified	Unclassified	Unclassified			39.5	0	M+Na	C7H16O4	-0.204624	1.00208	0.0116391	0.0808689	0.843952	1.79496	42149	23481.8	48953.9	36998.6	40494.4	19002.7	26733.4	24709.5
2.34_137.0459m/z	137.046	2.34372	pos	Hypoxanthine	83	Organoheterocyclic compounds	Imidazopyrimidines	Purines and purine derivatives	**	C00262	43.3	20.4	M+H	C5H4N4O	0.682775	1.00088	0.0304543	0.123406	-2.06371	0.2392	6177.95	25827.5	2915.49	9696.64	5921.72	36662.5	23232.6	17587.4
8.01_387.0260m/z	387.026	8.00563	neg	5-Fluorouridine monophosphate	71274	Nucleosides, nucleotides, and analogues	Pyrimidine nucleotides	Pyrimidine ribonucleotides	**	C16634	38	0	M+FA-H	C9H12FN2O9P	4.07739	1.00052	0.0028858	0.0441719	0.236877	1.17844	117928	100072	120194	116641	116950	100453	95563.5	104198

## Sheet: OFBa_CK
ID	m/z	Retention time (min)	Ion mode	Metabolites	Compound ID	Super Class	Class	Sub Class	level	kegg	Score	Fragmentation Score	Adducts	Formula	Mass Error (ppm)	VIP	P-value	adj.P-value	log2(FC)	FC	average(OFBa)	average(CK)	OFBa-1	OFBa-2	OFBa-3	CK-1	CK-2	CK-3
0.82_387.1145m/z	387.115	0.817183	neg	D-Maltose	HMDB0000163	Organic oxygen compounds	Organooxygen compounds	Carbohydrates and carbohydrate conjugates	**	C00208	58.1	92.4	M+FA-H	C12H22O11	0.357474	13.9273	0.00660425	0.0477605	-0.508981	0.702718	5.53662e+06	7.87886e+06	5.78868e+06	5.60174e+06	5.21945e+06	7.37425e+06	7.5497e+06	8.71264e+06
2.09_301.1410m/z	301.141	2.09422	pos	Diisobutyl phthalate	70692	Benzenoids	Benzene and substituted derivatives	Benzoic acids and derivatives		C15205	39.3	0	M+Na	C16H22O4	-0.198682	13.7657	0.00441913	0.0397018	0.180027	1.13291	1.93757e+07	1.71027e+07	1.92237e+07	1.91409e+07	1.97626e+07	1.73906e+07	1.64239e+07	1.74936e+07
0.82_342.1160n	365.105	0.82075	pos	Sucrose	137	Organic oxygen compounds	Organooxygen compounds	Carbohydrates and carbohydrate conjugates	**	C00089	57.9	91	M+Na, M+K, M+NH4, M+H-H2O	C12H22O11	-0.507237	11.053	0.000984947	0.0264482	-0.214943	0.86158	8.87163e+06	1.02969e+07	8.74557e+06	8.81786e+06	9.05147e+06	1.03115e+07	1.00533e+07	1.05259e+07
15.21_122.0967m/z	122.097	15.2109	pos	Tropinone	64425	Unclassified	Unclassified	Unclassified			39.5	0	M+H-H2O	C8H13NO	1.81867	9.16313	0.0214988	0.0887917	0.101723	1.07305	1.57669e+07	1.46935e+07	1.55303e+07	1.55361e+07	1.62344e+07	1.48446e+07	1.43415e+07	1.48944e+07
0.79_118.0865m/z	118.087	0.7867	pos	Betaine	287	Organic acids and derivatives	Carboxylic acids and derivatives	Amino acids, peptides, and analogues	**	C00719	46.1	39.1	M+H	C5H11NO2	2.44621	8.75779	0.000174498	0.0228662	1.30281	2.46709	1.48893e+06	603515	1.55683e+06	1.53514e+06	1.37481e+06	666787	577198	566560
0.82_404.1045m/z	404.105	0.817183	neg	Quinoline-3-carboxamides	69160	Unclassified	Unclassified	Unclassified			37.8	0	M+FA-H	C21H14FN3O2	-1.95055	8.35136	0.0228076	0.0913976	-0.323837	0.798942	3.5782e+06	4.47867e+06	3.71151e+06	3.64758e+06	3.3755e+06	4.04703e+06	4.56651e+06	4.82247e+06
8.73_273.2667n	274.274	8.7327	pos	C16 Sphinganine	41556	Lipids and lipid-like molecules	Sphingolipids	Sphingoid bases			46.4	35.4	M+H, M+Na	C16H35NO2	-0.226595	8.13765	0.00436521	0.0395585	1.70273	3.25517	1.12839e+06	346645	1.02599e+06	992125	1.36705e+06	279970	469188	290778
15.19_543.1882m/z	543.188	15.1938	pos	GW 4869	45463	Unclassified	Unclassified	Unclassified			38.6	0	M+K	C30H28N6O2	-4.59783	7.181	0.000597973	0.0237597	-0.270665	0.828937	2.90139e+06	3.50013e+06	2.98341e+06	2.82399e+06	2.89678e+06	3.54381e+06	3.53578e+06	3.42081e+06
0.82_410.1037n	455.102	0.817183	neg	({2-[2-(2-hydroxypropan-2-yl)-7-oxo-2H,3H,7H-furo[3,2-g]chromen-6-yl]-2-methylbut-3-en-1-yl}oxy)sulfonic acid	HMDB0130309	Phenylpropanoids and polyketides	Coumarins and derivatives	Furanocoumarins			38	0.499	M-H, M+FA-H	C19H22O8S	0.468374	6.89136	0.00129052	0.0283515	-0.604764	0.657579	1.06377e+06	1.6177e+06	1.05585e+06	1.06134e+06	1.07411e+06	1.57935e+06	1.52286e+06	1.7509e+06
0.87_504.1690n	527.158	0.87225	pos	Levan	6945	Organic oxygen compounds	Organooxygen compounds	Carbohydrates and carbohydrate conjugates	**	C01355	57.1	88.5	M+Na, M+K, M+NH4, M+H-H2O	C18H32O16	-0.140628	6.82965	0.00568913	0.0441649	-0.460191	0.72689	1.50571e+06	2.07145e+06	1.35557e+06	1.64038e+06	1.5212e+06	2.05202e+06	2.1915e+06	1.97082e+06
0.87_504.1692n	549.167	0.86955	neg	Maltotriose	HMDB0001262	Organic oxygen compounds	Organooxygen compounds	Carbohydrates and carbohydrate conjugates	**	C01835	57.5	88.5	M+FA-H, 2M-H, M-H	C18H32O16	0.315698	6.34699	0.00409712	0.0380554	-0.625243	0.648311	889899	1.37264e+06	740992	1.00316e+06	925549	1.40043e+06	1.39458e+06	1.32291e+06
0.82_439.0763m/z	439.076	0.817183	neg	5'-Butyrylphosphouridine	66401	Unclassified	Unclassified	Unclassified			39.4	0	M+FA-H	C13H19N2O10P	1.04235	6.31384	0.0459743	0.135564	0.744698	1.67562	1.38631e+06	827338	1.54029e+06	1.52739e+06	1.09124e+06	660757	1.07951e+06	741749
0.77_235.1654m/z	235.165	0.769583	pos	Propionylcarnitine	HMDB0000824	Lipids and lipid-like molecules	Fatty Acyls	Fatty acid esters	***	C03017	39.5	0	M+NH4	C10H19NO4	0.56012	6.21207	0.0027026	0.0332474	3.31126	9.9263	515054	51887.8	599481	569411	376269	54537.6	54472.7	46653.1
0.82_684.2319n	707.221	0.82075	pos	Galabiose	86577	Organic oxygen compounds	Organooxygen compounds	Carbohydrates and carbohydrate conjugates		C00760	39.2	0	M+NH4, M+Na, M+H	C24H44O22	-0.751335	5.96061	0.00125836	0.0283515	-0.592445	0.663218	811942	1.22425e+06	847681	823384	764762	1.19863e+06	1.16324e+06	1.31088e+06
8.83_317.2930n	318.3	8.83395	pos	Phytosphingosine	7066	Organic nitrogen compounds	Organonitrogen compounds	Amines	**	C12144	44	23.4	M+H, M+Na	C18H39NO3	-0.0944003	5.94352	0.00562131	0.0441649	1.89248	3.71274	575069	154891	491494	514942	718772	132499	211210	120963
0.73_194.9268m/z	194.927	0.730667	neg	Sulfate	HMDB0001448	Homogeneous non-metal compounds	Non-metal oxoanionic compounds	Non-metal sulfates	**	C00059	42.3	19.6	2M-H	H2O4S	-3.28177	5.69422	0.0140154	0.0718025	3.65451	12.5926	451325	35840.4	558250	540058	255668	19092.7	71746.9	16681.6
15.06_136.1121m/z	136.112	15.0572	pos	2-Methyl-4-pentyloxazole	HMDB0037856	Organoheterocyclic compounds	Azoles	Oxazoles			39.8	0.877	M+H-H2O	C9H15NO	0.464946	5.48068	0.013272	0.0693447	0.110204	1.07938	5.07058e+06	4.69768e+06	5.02784e+06	4.97439e+06	5.20952e+06	4.7417e+06	4.59461e+06	4.75672e+06
0.77_182.0790n	205.068	0.769583	pos	Galactitol	HMDB0000107	Organic oxygen compounds	Organooxygen compounds	Carbohydrates and carbohydrate conjugates	**	C01697	39.5	0	M+H, M+Na, M+H-H2O	C6H14O6	-0.123712	5.10665	0.000639591	0.0244787	-1.60703	0.328274	147633	449724	160574	117531	164794	491034	398033	460104
15.23_102.1282m/z	102.128	15.228	pos	Triethylamine	70265	Organic nitrogen compounds	Organonitrogen compounds	Amines		C14691	52.6	69.1	M+H	C6H15N	4.39745	4.59662	0.0194961	0.0840393	0.101253	1.0727	3.96019e+06	3.69178e+06	3.91246e+06	3.89806e+06	4.07004e+06	3.71274e+06	3.60564e+06	3.75695e+06
0.82_684.2323n	729.231	0.817183	neg	Citbismine C	HMDB0041435	Organoheterocyclic compounds	Quinolines and derivatives	Benzoquinolines			37.4	2.36	M-H, M+FA-H	C37H36N2O11	0.635938	4.59343	0.0021968	0.0319949	-0.924719	0.526783	275053	522137	298831	293844	232484	482783	506954	576673
15.25_150.1278m/z	150.128	15.2451	pos	2,6-Diethylaniline	HMDB0032782	Benzenoids	Benzene and substituted derivatives	Aniline and substituted anilines		C11001	42.9	16.3	M+H	C10H15N	0.208281	4.46903	0.0241299	0.0937643	0.108719	1.07827	3.53654e+06	3.27983e+06	3.49154e+06	3.46096e+06	3.65713e+06	3.29927e+06	3.20377e+06	3.33645e+06
0.62_102.0343m/z	102.034	0.615033	pos	1,2-Diacylglycerol-LD-PI-pool	HMDB0062270	Benzenoids	Benzene and substituted derivatives	Unclassified			37.6	0	M+H-H2O	C7H5NO	4.02686	4.44707	0.0178021	0.080116	0.397052	1.31681	1.06633e+06	809782	1.14327e+06	1.09884e+06	956887	747484	814273	867589
1.13_102.1282m/z	102.128	1.13245	pos	Hexylamine	HMDB0032323	Organic nitrogen compounds	Organonitrogen compounds	Amines		C08306	41.9	21.2	M+H	C6H15N	4.68625	4.09967	0.0053129	0.0433398	-0.607937	0.656134	383694	584780	340793	429271	381019	617359	533202	603779
2.25_251.1018n	252.109	2.24808	pos	5'-Deoxyadenosine	63895	Nucleosides, nucleotides, and analogues	5'-deoxyribonucleosides	Unclassified		C05198	53.2	74.8	M+H, M+Na	C10H13N5O3	-0.136967	3.93148	0.00279774	0.0335921	-1.65617	0.317281	86241.2	271813	57585.6	81903.8	119234	238969	313326	263144
15.50_293.1794m/z	293.179	15.4952	neg	Sodium Tetradecyl Sulfate	HMDB0014607	Organic acids and derivatives	Organic sulfuric acids and derivatives	Sulfuric acid esters			50.2	57.5	M-H	C14H30O4S	0.590793	3.69556	0.00199343	0.0317785	0.558777	1.47302	505733	343330	493658	547836	475704	348193	351253	330545
1.92_579.2927m/z	579.293	1.92105	pos	PI(18:2(9Z,12Z)/0:0)	LMGP06050010	Lipids and lipid-like molecules	Glycerophospholipids	Glycerophosphoinositols			38.6	0	M+H-H2O	C27H49O12P	-0.310476	3.65048	0.000444918	0.0230027	0.397439	1.31717	638144	484482	632878	626674	654879	497717	461223	494505
0.83_523.0893m/z	523.089	0.834383	neg	METHYL 7-DESHYDROXYPYROGALLIN-4-CARBOXYLATE	43947	Unclassified	Unclassified	Unclassified			39	0	2M-H	C13H10O6	2.10657	3.61268	0.00649467	0.0473028	-0.618464	0.651364	296409	455059	286358	284280	318590	454113	406373	504692
0.79_183.0566n	206.046	0.7867	pos	Choline sulfate	63302	Unclassified	Unclassified	Unclassified			44.2	24.9	M+H, M+Na, M+H-H2O	C5H13NO4S	0.394278	3.60361	0.00511367	0.04271	-1.10953	0.463445	134548	290321	149649	133912	120082	258301	269391	343271
0.78_180.0626n	179.055	0.782817	neg	D-Fructose	68675	Organic oxygen compounds	Organooxygen compounds	Carbohydrates and carbohydrate conjugates	**	C02336	45.9	35.8	M-H, M+FA-H	C6H12O6	-4.52732	3.48563	0.0172263	0.0789953	-0.647154	0.638539	273575	428439	307942	256339	256444	361448	441269	482599
0.82_341.1090m/z	341.109	0.817183	neg	Alpha-Lactose	HMDB0000186	Organic oxygen compounds	Organooxygen compounds	Carbohydrates and carbohydrate conjugates	**	C00243	56.5	84.6	M-H	C12H22O11	0.243823	3.46655	0.00344678	0.035854	-0.570512	0.673378	298380	443110	265109	294713	335318	423258	443134	462937
15.25_147.0917m/z	147.092	15.2451	pos	3-Methylene-indolenine	HMDB0011664	Organoheterocyclic compounds	Indoles and derivatives	Unclassified			40.2	2.47	M+NH4	C9H7N	0.0430972	3.42811	0.048069	0.13907	0.07919	1.05642	3.00405e+06	2.8436e+06	2.98533e+06	2.92894e+06	3.0979e+06	2.88024e+06	2.78869e+06	2.86189e+06
0.80_503.1286m/z	503.129	0.800033	neg	5a,11a-Dehydrooxytetracycline	72132	Unclassified	Unclassified	Unclassified			37.3	0	M+FA-H	C22H22N2O9	-4.60786	3.42028	0.000931507	0.0257014	-0.766275	0.587934	193085	328412	197150	212403	169701	310323	338129	336785
15.28_123.0919m/z	123.092	15.2792	pos	2-Ethyl-6-methylpyrazine	HMDB0041569	Organoheterocyclic compounds	Diazines	Pyrazines			38.9	4.73	M+H	C7H10N2	1.92942	3.36378	0.0411246	0.126868	0.091476	1.06546	2.48818e+06	2.33532e+06	2.44488e+06	2.45189e+06	2.56778e+06	2.36036e+06	2.27073e+06	2.37485e+06
0.86_221.0900n	244.079	0.8552	pos	N-Acetylgalactosamine	HMDB0000212	Organic oxygen compounds	Organooxygen compounds	Carbohydrates and carbohydrate conjugates	**	C01074	44.2	25.8	M+Na, M+K, M+H	C8H15NO6	0.185514	3.31498	0.00782054	0.0529301	-1.61552	0.326347	65345.3	200232	54559.3	60969.4	80507.2	166429	182528	251741
0.87_666.2215n	711.22	0.86955	neg	Mannan	HMDB0029931	Organic oxygen compounds	Organooxygen compounds	Carbohydrates and carbohydrate conjugates	**	C00464	57.5	90	M-H, M+FA-H	C24H42O21	-0.489755	3.27319	0.044999	0.13432	-0.471843	0.721043	382715	530779	307793	459006	381345	486270	579944	526124
15.06_178.1590m/z	178.159	15.0572	pos	1-(1-Methylethenyl)-4-(1-methylethyl)benzene	HMDB0061813	Lipids and lipid-like molecules	Prenol lipids	Monoterpenoids			39.7	0	M+NH4	C12H16	0.0474134	3.18245	0.0173371	0.079214	0.10291	1.07394	1.851e+06	1.72357e+06	1.8251e+06	1.82229e+06	1.90562e+06	1.72917e+06	1.69046e+06	1.75106e+06
1.12_227.0906n	250.08	1.11523	pos	Deoxycytidine	HMDB0000014	Nucleosides, nucleotides, and analogues	Pyrimidine nucleosides	Pyrimidine 2'-deoxyribonucleosides	**	C00881	50.9	55.3	M+H, M+Na, M+K, M+H-H2O	C9H13N3O4	0.09402	3.1713	0.00208998	0.0319949	-1.42847	0.371524	69971	188335	56312.1	72929	80672.1	215832	163899	185275
0.78_182.0782n	181.071	0.782817	neg	L-Iditol	62390	Organic oxygen compounds	Organooxygen compounds	Carbohydrates and carbohydrate conjugates		C01507	38.4	0	M-H, M+FA-H, M-H2O-H	C6H14O6	-4.51263	3.09512	0.000872409	0.0252921	-1.75449	0.296378	46797.4	157898	51785	39945.3	48661.8	178225	136889	158578
0.73_239.8986n	262.888	0.7349	pos	Trimetaphosphoric acid	HMDB0059921	Homogeneous non-metal compounds	Non-metal oxoanionic compounds	Non-metal phosphates		C02466	39.8	2.67	M+Na, M+K, M+NH4, M+H, M+H-H2O	H3O9P3	-1.4986	3.05758	0.000735341	0.0244787	2.81137	7.01952	127119	18109.3	134080	138432	108844	11094.2	32461.7	10772.1
0.77_147.0532n	148.06	0.769583	pos	L-Glutamate	19	Organic acids and derivatives	Carboxylic acids and derivatives	Amino acids, peptides, and analogues	**	C00025	55.2	79.3	M+H, M+Na, M+H-H2O	C5H9NO4	0.110538	2.92408	0.0129698	0.0682976	-1.30987	0.403358	72422.1	179548	74361.9	87048.4	55855.9	133526	209998	195119
15.06_164.1434m/z	164.143	15.0572	pos	(3-Methyl-2-butenyl)-benzene	HMDB0061808	Benzenoids	Benzene and substituted derivatives	Unclassified			39.6	0	M+NH4	C11H14	0.436366	2.88684	0.0311077	0.109344	0.10605	1.07628	1.54932e+06	1.43952e+06	1.53864e+06	1.51312e+06	1.5962e+06	1.45961e+06	1.39353e+06	1.46541e+06
0.77_215.0322m/z	215.032	0.76565	neg	2-C-Methyl-D-erythritol 4-phosphate	64013	Unclassified	Unclassified	Unclassified			39.2	0	M-H	C5H13O7P	-1.75951	2.78122	0.0136146	0.0704603	-0.931423	0.524341	107053	204166	119627	110833	90698.6	161303	224970	226226
2.31_132.1020m/z	132.102	2.30513	pos	L-Isoleucine	23	Organic acids and derivatives	Carboxylic acids and derivatives	Amino acids, peptides, and analogues	**	C00407	53.6	70.3	M+H	C6H13NO2	1.04303	2.74461	0.00796064	0.0535504	-0.653189	0.635873	160076	251743	182379	164283	133567	227867	266374	260987
2.42_267.0967n	290.086	2.4208	pos	Deoxyguanosine	HMDB0000085	Nucleosides, nucleotides, and analogues	Purine nucleosides	Purine 2'-deoxyribonucleosides	**	C00330	52	64.9	M+Na, M+K	C10H13N5O4	-0.246361	2.67304	0.00198571	0.0317785	-1.8836	0.271007	31129.5	114866	31387.2	29643	32358.3	125165	91666.4	127768
0.73_462.1021m/z	462.102	0.730667	neg	1-O-(2-Acetamido-2-deoxy-alpha-D-glucopyranosyl)-1D-myo-inositol 3-phosphate	73341	Unclassified	Unclassified	Unclassified			39.1	0	M-H	C14H26NO14P	0.562813	2.57198	0.00218256	0.0319949	-0.691741	0.619106	127406	205791	108009	136845	137365	211988	210706	194677
0.77_421.0658m/z	421.066	0.76565	neg	{[3,4-dihydroxy-5-(hydroxymethyl)-5-{[3,4,5-trihydroxy-6-(hydroxymethyl)oxan-2-yl]oxy}oxolan-2-yl]methoxy}sulfonic acid	HMDB0125626	Organic oxygen compounds	Organooxygen compounds	Carbohydrates and carbohydrate conjugates			47.8	47.4	M-H	C12H22O14S	0.114597	2.52407	0.010044	0.0610464	0.851648	1.80456	180101	99803.5	191771	201688	146845	106255	102014	91141.5
4.75_245.1859m/z	245.186	4.7532	pos	Leucyl-Leucine	HMDB0028933	Organic acids and derivatives	Carboxylic acids and derivatives	Amino acids, peptides, and analogues	***	C11332	42.8	17.3	M+H	C12H24N2O3	-0.239022	2.47935	0.00825102	0.054387	-1.09462	0.468258	66304.7	141599	83615.4	64520.3	50778.5	117575	157331	149891
8.94_362.3263m/z	362.326	8.93608	pos	1-O-(2-methoxy-4-hexadecenyl)-sn-glycerol	LMGL01020038	Lipids and lipid-like molecules	Glycerolipids	Monoradylglycerols			50.7	58.2	M+NH4	C20H40O4	-0.530271	2.41663	0.00390003	0.0378003	2.05589	4.15799	90836.2	21846.1	73101.2	88998.1	110409	19802.9	29498.9	16236.7
1.12_194.0791n	217.068	1.11523	pos	Methyl beta-D-glucopyranoside	HMDB0029965	Organic oxygen compounds	Organooxygen compounds	Carbohydrates and carbohydrate conjugates			41	7.4	M+Na, M+K, M+NH4	C7H14O6	0.358508	2.40608	0.0465183	0.13619	-0.631329	0.645582	150342	232878	120369	132282	198374	247997	249472	201165
1.12_231.1583n	254.147	1.11523	pos	Gamma-Aminobutyryl-lysine	HMDB0001959	Organic acids and derivatives	Peptidomimetics	Hybrid peptides			46.9	44.9	M+Na, M+H	C10H21N3O3	-0.114471	2.32878	0.00966724	0.0599241	-1.19972	0.435361	51136.6	117458	64301.5	56514	32594.3	99036	117562	135776
0.79_162.1125m/z	162.112	0.7867	pos	L-Carnitine	34532	Organic nitrogen compounds	Organonitrogen compounds	Quaternary ammonium salts	**	C00318	53.4	69.1	M+H	C7H15NO3	-0.0540222	2.28414	0.034555	0.115908	-1.0178	0.49387	68912.2	139535	81803.5	68655.4	56277.6	109703	180504	128398
11.58_383.2038m/z	383.204	11.5755	pos	LY255283	63069	Unclassified	Unclassified	Unclassified			37.9	0	M+Na	C19H28N4O3	-4.20955	2.19798	0.00476207	0.0410145	0.178245	1.13151	498808	440835	496101	490138	510186	452966	424926	444614
0.80_548.1618m/z	548.162	0.803733	pos	(S)-2,3-Dihydro-3,5-dihydroxy-2-oxo-3-indoleacetic acid 5-[glucosyl-(1->4)-b-D-glucoside]	90129	Organic oxygen compounds	Organooxygen compounds	Carbohydrates and carbohydrate conjugates			36.6	0	M+H	C22H29NO15	1.51034	2.17179	0.00196468	0.0316455	-1.55874	0.339446	28671.8	84466.4	29625.4	22899	33491.2	73315.1	82439.8	97644.4
11.89_630.3976n	648.431	11.8887	pos	Kurilensoside F	LMST05050015	Lipids and lipid-like molecules	Sterol Lipids	Steroid conjugates			42.4	18.2	M+NH4, M+K, M+Na	C33H58O11	-0.534769	2.14112	0.0200783	0.0854352	0.148323	1.10828	601433	542672	596408	592107	615782	536720	522111	569184
1.28_244.0694n	243.062	1.27723	neg	Uridine	90	Nucleosides, nucleotides, and analogues	Pyrimidine nucleosides	Unclassified	**	C00299	55.6	82.3	M-H, M+FA-H	C9H12N2O6	-0.712513	2.11273	0.0161571	0.0766002	-1.05265	0.482081	53215.5	110387	55694.1	51617.9	52334.5	84132	133093	113936
2.42_152.0567m/z	152.057	2.4208	pos	Guanine	315	Organoheterocyclic compounds	Imidazopyrimidines	Purines and purine derivatives	**	C00242	46.3	43.9	M+H	C5H5N5O	0.200153	2.1071	0.000194706	0.0230027	-1.00285	0.499012	50944.4	102091	46501.8	48957.9	57373.5	105759	98533.9	101978
1.06_324.2168m/z	324.217	1.05777	pos	Latanoprost Lactol	63040	Unclassified	Unclassified	Unclassified			39.2	0	M+NH4	C18H26O4	-0.310639	2.05528	0.0326503	0.112728	-0.168356	0.889856	466725	524495	441973	456743	501458	527047	520277	526159
0.87_685.1422m/z	685.142	0.86955	neg	Quercetin 3-(6''-ferulylglucoside)	LMPK12112145	Lipids and lipid-like molecules	Polyketides	Flavonoids			36.7	0	M+FA-H	C31H28O15	1.89155	2.02458	0.00246821	0.032174	-0.822112	0.565613	63488.7	112248	51132.6	66407.5	72926.1	118190	111140	107412
15.21_162.1277m/z	162.128	15.2109	pos	2,4,6-Trimethylacetophenone imine	517	Unclassified	Unclassified	Unclassified			37.7	0	M+H	C11H15N	0.0936198	1.97285	0.0172013	0.0789793	0.118366	1.0855	622862	573800	615905	610826	641856	577302	558522	585575
8.73_158.1540m/z	158.154	8.7327	pos	(E)-2-nonen-1-al	75320	Unclassified	Unclassified	Unclassified			39.6	0	M+NH4	C9H16O	0.493456	1.96447	0.00129892	0.0283515	0.335504	1.26182	216855	171859	215454	211558	223552	173526	163647	178404
1.13_518.1846n	541.174	1.13245	pos	Ciceritol	88704	Organic oxygen compounds	Organooxygen compounds	Carbohydrates and carbohydrate conjugates			38.7	0	M+NH4, M+Na	C19H34O16	-0.174098	1.95229	0.0019706	0.0316455	-1.03682	0.487401	42626.8	87457.3	41724.2	41419.6	44736.6	99725.8	81418.2	81227.9
0.79_233.0632m/z	233.063	0.7867	pos	D-altro-D-manno-Heptose	HMDB0029952	Organic oxygen compounds	Organooxygen compounds	Carbohydrates and carbohydrate conjugates	**	C06397	39.1	0.235	M+Na	C7H14O7	-0.0332886	1.94242	0.0235655	0.093125	-1.05675	0.480714	45453	94553.1	46218.5	49617.1	40523.3	68353.5	101785	113521
9.88_301.2981n	302.305	9.87532	pos	Sphinganine	395	Organic nitrogen compounds	Organonitrogen compounds	Amines	**	C00836	49.3	51.5	M+H, M+Na	C18H39NO2	0.0060473	1.92572	0.0385836	0.122838	0.723765	1.65149	124135	75165.5	104887	112075	155442	71761.2	81785.1	71950.1
8.61_210.1621n	228.196	8.61028	pos	9-tridecynoic acid	LMFA01030602	Lipids and lipid-like molecules	Fatty Acyls	Fatty Acids and Conjugates			47.7	42.8	M+H-H2O, M+NH4, M+H	C13H22O2	0.513815	1.91397	0.00194846	0.0316455	0.255306	1.19359	265692	222599	265007	260686	271381	227768	212412	227617
7.46_215.1521n	238.141	7.46318	pos	Ethyl 3-(N-butylacetamido)propionate	72595	Unclassified	Unclassified	Unclassified			52	62.4	M+Na, M+K, M+H	C11H21NO3	-0.0379768	1.88514	0.0149803	0.0741322	1.1114	2.16055	85548.7	39595.8	91659.8	100928	64058.2	42194.3	35875.2	40717.7
0.87_846.2855n	827.268	0.86955	neg	3-O-alpha-L-Arabinopyranosyl-L-arabinose	93484	Organic oxygen compounds	Organooxygen compounds	Carbohydrates and carbohydrate conjugates			38.6	0	M-H2O-H, M-H	C30H54O27	0.272845	1.87374	0.0197368	0.0845752	-0.613677	0.653529	85854.4	131371	66988.1	95824.4	94750.9	116254	139620	138237
0.73_273.0383m/z	273.038	0.730667	neg	Mevalonic acid-5P	HMDB0001343	Organic acids and derivatives	Organic phosphoric acids and derivatives	Phosphate esters	**	C01107	49.9	51.4	M+FA-H	C6H13O7P	0.74438	1.86468	0.0152616	0.0746782	-0.739315	0.599024	66083.2	110318	47022.7	74093.4	77133.7	119274	110308	101372
3.18_148.0526n	166.086	3.17572	pos	Cinnamic acid	HMDB0000567	Phenylpropanoids and polyketides	Cinnamic acids and derivatives	Cinnamic acids		C10438	48.8	46.9	M+H-H2O, M+NH4	C9H8O2	1.27404	1.85464	0.00817218	0.0541396	-0.635376	0.643773	75991.7	118041	85828.5	77154.8	64991.8	108856	129711	115556
11.98_181.0145m/z	181.014	11.9809	pos	3-(but-3-en-1-yn-1-yl)-6-methyl-1,2-dithiine	LMFA12000365	Lipids and lipid-like molecules	Fatty Acyls	Oxygenated hydrocarbons			36.8	0	M+H	C9H8S2	2.53728	1.85245	0.0410999	0.126868	0.0957166	1.0686	724254	677763	714005	713458	745300	680301	656556	696431
0.75_258.1100m/z	258.11	0.75255	pos	Glycerophosphocholine	HMDB0000086	Lipids and lipid-like molecules	Glycerophospholipids	Glycerophosphocholines	***	C00670	53.5	72.2	M+H	C8H20NO6P	-0.498703	1.83814	0.0437549	0.131929	1.93292	3.81828	63898.9	16735	88565.6	64625.6	38505.3	3628.96	29056	17520
10.70_298.2508n	281.247	10.7046	pos	9,10-epoxyoctadecanoic acid	HMDB0061650	Lipids and lipid-like molecules	Fatty Acyls	Fatty acids and conjugates	**	C19620	38.6	0	M+H-H2O, M+Na	C18H34O3	-0.142273	1.81685	0.00299928	0.0340989	0.218954	1.16389	278114	238952	280814	270590	282936	245854	229862	241139
0.87_189.1001n	190.107	0.87225	pos	2 -(Butylamido)-4-hydroxybutanoic acid	69240	Unclassified	Unclassified	Unclassified			40.5	6.18	M+H, M+Na	C8H15NO4	0.193495	1.80007	0.003207	0.0346166	-1.85536	0.276364	14666.2	53068.4	14567	18719.5	10712.1	43346.9	53045.2	62813
0.87_779.2079m/z	779.208	0.86955	neg	3,5-Pyridinedicarboxylic acid, 1,4-dihydro-2,6-dimethyl-4-(3-nitrophenyl)-, carboxymethyl methyl est	1508	Unclassified	Unclassified	Unclassified			38	0	2M-H	C18H18N2O8	3.25296	1.79253	0.0237536	0.0935299	-0.567107	0.674969	87079.1	129012	74856.7	101999	84382	119289	146425	121321
3.09_242.0901n	287.089	3.08708	neg	Telbivudine	HMDB0015394	Nucleosides, nucleotides, and analogues	Pyrimidine nucleosides	Pyrimidine 2'-deoxyribonucleosides			40	3.8	M-H, M+FA-H	C10H14N2O5	-0.803111	1.78729	0.000381469	0.0230027	-1.40078	0.378725	22578.5	59617.1	19416.6	23438.2	24880.8	55085.1	65090.4	58675.8
11.07_279.2318m/z	279.232	11.0674	pos	Gamma-Linolenic acid	HMDB0003073	Lipids and lipid-like molecules	Fatty Acyls	Lineolic acids and derivatives	***	C06426	54.7	78.9	M+H	C18H30O2	-0.168554	1.77886	0.0386624	0.122937	-0.540383	0.687588	95490.4	138877	92620.2	95545.7	98305.2	152372	153790	110469
0.73_333.0594m/z	333.059	0.730667	neg	1-(sn-Glycero-3-phospho)-1D-myo-inositol	HMDB0011649	Lipids and lipid-like molecules	Glycerophospholipids	Glycerophosphoinositols		C01225	51.3	60.8	M-H	C9H19O11P	0.440656	1.76231	0.0112901	0.0641668	-0.788141	0.57909	52923.6	91391	53929.8	59018.3	45822.7	76101.9	96783.9	101287
11.41_338.2455n	361.235	11.4077	pos	5,6-DHET	HMDB0002343	Lipids and lipid-like molecules	Fatty Acyls	Eicosanoids	**	C14772	48.6	50.4	M+NH4, M+Na	C20H34O4	-0.662015	1.74534	9.43965e-06	0.00519851	0.497597	1.41186	119087	84347.6	119277	119985	117999	86522.2	83276	83244.7
10.32_285.2073m/z	285.207	10.3152	neg	Ustilic acid B	LMFA01050539	Lipids and lipid-like molecules	Fatty Acyls	Fatty Acids and Conjugates			46.1	36.4	M-H2O-H	C16H32O5	0.480524	1.7128	0.0416024	0.127672	-2.99388	0.125532	5873.19	46786.6	3236.8	5096.39	9286.39	34259.5	74176	31924.3
0.86_465.1692m/z	465.169	0.8552	pos	7-Hydroxyrisperidone	2350	Unclassified	Unclassified	Unclassified			37.1	0	M+K	C23H27FN4O3	-1.60406	1.67651	0.0152371	0.0746697	-2.73104	0.150617	6306.42	41870.5	4541.9	6226.8	8150.57	29256	37853.7	58501.8
0.51_543.1873m/z	543.187	0.511633	pos	Ikarisoside D	LMPK12111724	Lipids and lipid-like molecules	Polyketides	Flavonoids			39.1	0.599	M+H	C28H30O11	2.19789	1.67508	0.0381042	0.122322	-0.240594	0.846397	214852	253843	216402	192632	235522	256542	247616	257372
12.00_282.2194n	305.209	11.9992	pos	Acetylenic acids; 10-Heptadecen-8-ynoic acid, 7-hydroxy-	74624	Unclassified	Unclassified	Unclassified			38.6	0	M+H, M+Na	C17H30O3	-0.220723	1.66405	0.0184181	0.0818114	-1.68764	0.310435	15948.3	51373.9	16868.3	15586.4	15390.1	36212.3	49903.5	68006
1.96_223.0637m/z	223.064	1.95935	pos	2-(3'-Methylthio)propylmalic acid	64493	Unclassified	Unclassified	Unclassified			39.4	0	M+H	C8H14O5S	0.933676	1.63135	0.00110157	0.0277596	0.180496	1.13327	261368	230631	259405	256406	268292	229383	230339	232170
12.80_332.2926n	355.282	12.7962	pos	1-O-(2R-hydroxy-hexadecyl)-sn-glycerol	LMGL01020063	Lipids and lipid-like molecules	Glycerolipids	Monoradylglycerols			38.4	0	M+NH4, M+Na	C19H40O4	-0.205825	1.62635	0.0103542	0.0618969	0.194398	1.14425	257413	224963	257614	248573	266053	220300	219591	234997
14.56_405.2611m/z	405.261	14.5603	pos	16,16-dimethyl PGF2β	36153	Unclassified	Unclassified	Unclassified			36.2	0	M+Na	C22H38O5	-0.120686	1.61781	0.0148309	0.0736709	0.152757	1.11169	322940	290494	324466	310414	333940	283236	291281	296966
15.26_148.0869m/z	148.087	15.2622	pos	Quinoxaline	72378	Unclassified	Unclassified	Unclassified			38.2	0	M+NH4	C8H6N2	-0.215939	1.60417	0.0450276	0.134345	0.0868849	1.06207	597364	562450	595773	580068	616250	570370	550443	566537
2.00_271.2631m/z	271.263	1.99775	pos	14-methyl palmitic acid	4290	Unclassified	Unclassified	Unclassified			38.8	0	M+H	C17H34O2	-0.230116	1.60133	0.00645816	0.0473028	0.176258	1.12995	270046	238989	273013	262777	274347	237033	231997	247938
11.52_288.1370n	311.126	11.5198	pos	Sodium lauryl sulfate	58284	Unclassified	Unclassified	Unclassified			37.7	0	M+Na, M+K	C12H25NaO4S	-0.417794	1.59927	0.00175104	0.0305942	0.386971	1.30765	127469	97479.7	122716	126939	132751	100761	91914.4	99763.8
0.77_217.0294m/z	217.029	0.76565	neg	Aspartyl-Cysteine	HMDB0028750	Organic acids and derivatives	Carboxylic acids and derivatives	Amino acids, peptides, and analogues			38.1	1.95	M-H2O-H	C7H12N2O5S	2.30792	1.57109	0.0191975	0.0835191	-0.958247	0.514682	33571.9	65228.4	37435	35617.3	27663.4	49727.7	74248.5	71709.1
1.13_282.0963n	563.183	1.1314	neg	1-Methylinosine	HMDB0002721	Nucleosides, nucleotides, and analogues	Purine nucleosides	Unclassified			54	78.7	M-H, M+FA-H, 2M-H	C11H14N4O5	-0.454141	1.56909	0.000720772	0.0244787	-1.12744	0.457728	24065.1	52575.2	22165.1	26724.5	23305.7	56912.3	53235	47578.3
0.82_1080.2666m/z	1080.27	0.82075	pos	trans-2-Enoyl-OPC8-CoA	61988	Lipids and lipid-like molecules	Fatty Acyls	Fatty acyl thioesters	**	C16328	37	0	M+K	C39H62N7O18P3S	-4.85486	1.55549	0.0402458	0.125927	-1.36667	0.387785	20853	53774.6	10419.3	27803.9	24335.7	42697.9	45657.8	72968
4.37_230.1630n	231.17	4.36935	pos	Valyl-Isoleucine	86022	Organic acids and derivatives	Carboxylic acids and derivatives	Amino acids, peptides, and analogues			46.6	36	M+H, M+Na	C11H22N2O3	-0.0879402	1.54404	0.0197726	0.0846179	-1.13028	0.456828	25652.7	56154.1	34916.7	24666.4	17375.1	43614.2	61079.6	63768.5
0.82_667.2284m/z	667.228	0.82075	pos	Glycogen	HMDB0000757	Organic oxygen compounds	Organooxygen compounds	Carbohydrates and carbohydrate conjugates	**	C00182	36.8	0	M+H	C24H42O21	-1.12541	1.5344	0.00854292	0.0556394	-0.675243	0.626227	48221.9	77003.8	43579.4	56103.4	44982.7	68338.9	79407.3	83265.4
5.16_344.2543m/z	344.254	5.16147	pos	3-Oxohexadecanoic acid glycerides	94396	Unclassified	Unclassified	Unclassified			37.5	0	M+H-H2O	C19H37O6-	-4.03497	1.53241	0.0133245	0.0695182	-1.53153	0.34591	15587.5	45062.3	18978.3	16793.8	10990.5	31994	52085.4	51107.6
1.15_276.1013m/z	276.101	1.15088	pos	Northienamycin	71643	Unclassified	Unclassified	Unclassified			38.7	0	M+NH4	C10H14N2O4S	0.175574	1.52426	0.0110554	0.0635998	-0.465024	0.724459	74926.8	103424	78473.1	75315.6	70991.7	113749	92993.9	103530
11.41_382.2718n	405.261	11.4077	pos	14-F2-dihomo-IsoP	LMFA03110169	Lipids and lipid-like molecules	Fatty Acyls	Eicosanoids			44.5	30	M+Na, M+K, M+NH4, M+H	C22H38O5	-0.221707	1.5175	0.00111606	0.0277893	0.15037	1.10985	272942	245926	271025	274581	273221	248341	239852	249586
4.23_229.1547m/z	229.155	4.2342	pos	Leucylproline	HMDB0011175	Organic acids and derivatives	Carboxylic acids and derivatives	Amino acids, peptides, and analogues	***		52	63.9	M+H	C11H20N2O3	0.111322	1.50498	0.00241305	0.032174	-1.20229	0.434584	20389.3	46917	25737	21358.8	14072.3	44572.2	45538	50640.6
0.62_208.0394m/z	208.039	0.615033	pos	ethyl-2,4-dimethyl-Thiazole-5-Carboxylate	96503	Unclassified	Unclassified	Unclassified			36.9	0	M+Na	C8H11NO2S	-4.94825	1.4987	0.00893642	0.0571468	0.525954	1.43989	90250.8	62679.2	96836.5	87543.1	86372.8	61354.2	71506.7	55176.5
1.12_282.0941n	265.091	1.11523	pos	Xylobiose	HMDB0029894	Organic oxygen compounds	Organooxygen compounds	Carbohydrates and carbohydrate conjugates	**	C01630	43.9	31.1	M+H-H2O, M+H, M+NH4, M+Na	C10H18O9	-3.63262	1.49354	0.00239209	0.032174	6.26329	76.8135	26885.8	350.014	34344.6	24950.5	21362.4	157.64	892.401	0.00077465
0.82_559.0255m/z	559.026	0.817183	neg	Endothion	72741	Unclassified	Unclassified	Unclassified			38.1	0	2M-H	C9H13O6PS	-2.33204	1.49289	0.00409058	0.0380554	3.13186	8.76563	30375.5	3465.3	37807.1	30496	22823.4	2027.29	6282.61	2085.99
12.32_282.2559n	283.263	12.3234	pos	Elaidic acid	HMDB0000573	Lipids and lipid-like molecules	Fatty Acyls	Fatty acids and conjugates	***	C01712	38	0	M+H, M+Na	C18H34O2	0.0390722	1.49157	0.000759478	0.0246214	0.233947	1.17605	172954	147064	176043	169969	172851	150304	142914	147974
5.10_279.1697m/z	279.17	5.09995	pos	Isoleucyl-Phenylalanine	85820	Organic acids and derivatives	Carboxylic acids and derivatives	Amino acids, peptides, and analogues			40.7	9.31	M+H	C15H22N2O3	-2.17041	1.46267	0.0106726	0.0626703	-1.61234	0.327068	12887.2	39402.1	16360.1	13766.4	8534.93	28625.1	44225.9	45355.4
11.87_632.4156m/z	632.416	11.8696	pos	Synaptolepis factor K1	67502	Unclassified	Unclassified	Unclassified			38.7	0	M+NH4	C36H54O8	-0.199637	1.46253	0.00659191	0.047724	0.577393	1.49215	78585.7	52666.1	82796.1	71951.1	81009.8	60001.1	49925.1	48071.9
2.42_266.0896m/z	266.09	2.42357	neg	3-Deoxyguanosine	4149	Unclassified	Unclassified	Unclassified			55.5	81.1	M-H	C10H13N5O4	0.398744	1.43782	9.71144e-05	0.0181798	-1.86562	0.274405	8934.71	32560.4	7220.27	9692.57	9891.29	33338	30131.8	34211.2
0.77_381.1000m/z	381.1	0.769583	pos	Lactobionic acid	44767	Unclassified	Unclassified	Unclassified			37.4	0	M+Na	C12H22O12	-1.0571	1.40376	0.00229494	0.032174	-1.2453	0.421819	17110.4	40563.4	13501.5	15842.8	21987	37505.4	39213	44971.8
10.48_499.0202m/z	499.02	10.4788	neg	Primisulfuron	72644	Unclassified	Unclassified	Unclassified			37.8	0	M+FA-H	C14H10F4N4O7S	3.03673	1.40138	0.0105781	0.0624956	0.155559	1.11385	238233	213882	242475	231705	240520	214482	206268	220897
2.29_283.0916n	284.099	2.28593	pos	Guanosine	87	Nucleosides, nucleotides, and analogues	Purine nucleosides	Unclassified	**	C00387	58.3	96.2	M+H, M+Na	C10H13N5O5	-0.326344	1.39367	0.0364799	0.119682	-0.59855	0.660417	52528.9	79538.9	47651	41084	68851.6	82772.7	81143.6	74700.5
10.19_469.0290m/z	469.029	10.1918	neg	Flupyrsulfuron-methyl sodium	72617	Unclassified	Unclassified	Unclassified			36.7	0	M-H2O-H	C15H14F3N5NaO7S	0.884954	1.39292	0.00755216	0.051705	0.17817	1.13145	203411	179780	209178	195789	205267	178853	175851	184634
0.62_164.0669m/z	164.067	0.615033	pos	5-N-Methyloxaluric acid	68858	Unclassified	Unclassified	Unclassified			36.1	0	M+NH4	C4H6N2O4	2.27141	1.37046	0.0317973	0.110959	0.323676	1.25151	123865	98971.7	130898	119404	121292	102026	108957	85931.8
0.82_719.2023m/z	719.202	0.817183	neg	3-Methoxy-4-hydroxyphenylglycol glucuronide	HMDB0000496	Organic oxygen compounds	Organooxygen compounds	Carbohydrates and carbohydrate conjugates	**	C03033	36.6	0	2M-H	C15H20O10	-2.44251	1.3691	0.0202701	0.0857646	-0.728923	0.603354	36248.6	60078.6	42223.6	39974.5	26547.9	51918.1	63410.7	64906.8
11.31_318.2196n	319.224	11.3133	pos	Leukotriene A4	3449	Lipids and lipid-like molecules	Fatty Acyls	Fatty acids and conjugates	**	C00909	38.5	0	M+H-H2O, M+H	C20H30O3	0.176789	1.3686	0.0296556	0.10697	0.108724	1.07827	343537	318599	344844	339161	346607	319756	305605	330437
11.22_312.2532m/z	312.253	11.2182	pos	(9R,13R)-10,11-dihydro-12-oxo-15-phytoenoic acid	LMFA02010006	Lipids and lipid-like molecules	Fatty Acyls	Octadecanoids			55.3	81.8	M+NH4	C18H30O3	-0.381798	1.35642	0.00540018	0.0436187	-2.08999	0.234883	6774.01	28839.9	8120.22	5749.91	6451.91	31325	21075.5	34119.3
1.12_666.2212n	689.21	1.11523	pos	Cellotetraose	63206	Unclassified	Unclassified	Unclassified	***		37.3	0	M+NH4, M+Na, M+H-H2O	C24H42O21	-0.943486	1.35237	0.00309147	0.0341303	-0.758881	0.590955	31083.7	52599.2	32324.6	34737.8	26188.9	56464.3	52526.1	48807.2
12.95_267.2682m/z	267.268	12.9522	pos	Stearic acid	LMFA01010018	Lipids and lipid-like molecules	Fatty Acyls	Fatty acids and conjugates	**	C01530	38.3	0	M+H-H2O	C18H36O2	-0.0659165	1.3466	0.000767355	0.0246214	0.336709	1.26287	100857	79863.5	100543	98452.9	103576	83028.1	77102.5	79459.9
2.02_221.1537m/z	221.154	2.01692	pos	Oblongolide	67771	Unclassified	Unclassified	Unclassified			38.6	0	M+H	C14H20O2	0.615761	1.34126	0.00374138	0.0371981	0.152045	1.11114	214248	192818	215303	209728	217712	195777	187574	195101
11.41_384.3107m/z	384.311	11.4077	pos	AX 048	64840	Unclassified	Unclassified	Unclassified			38.9	0	M+H	C22H41NO4	-0.450331	1.32739	0.000744401	0.0244787	0.464411	1.37975	74412.8	53932	75361.7	73588.5	74288.3	58054.6	52876.2	50865.2
2.34_137.0459m/z	137.046	2.34372	pos	Hypoxanthine	83	Organoheterocyclic compounds	Imidazopyrimidines	Purines and purine derivatives	**	C00262	43.3	20.4	M+H	C5H4N4O	0.682775	1.31555	0.0177396	0.080116	-2.76797	0.14681	3791.74	25827.5	3252.14	3618.89	4504.2	36662.5	23232.6	17587.4
12.09_410.2667n	433.256	12.0899	pos	PGF2α-11-acetate methyl ester	36161	Unclassified	Unclassified	Unclassified			38.1	0	M+NH4, M+Na	C23H38O6	-0.388377	1.30698	0.0154554	0.0748994	0.141518	1.10306	228824	207444	222720	226152	237600	208432	202249	211650
12.00_264.2453n	282.279	11.9992	pos	(±)-(Z)-2-(5-Tetradecenyl)cyclobutanone	92402	Organic oxygen compounds	Organooxygen compounds	Carbonyl compounds			39.1	0	M+NH4, M+Na, M+H	C18H32O	-0.162481	1.30434	0.0126984	0.0678074	0.111214	1.08014	289816	268314	287988	291074	290386	271302	258704	274937
8.79_230.2479m/z	230.248	8.79323	pos	Xestoaminol C	53933	Lipids and lipid-like molecules	Sphingolipids	Sphingoid bases			51.6	63.6	M+H	C14H31NO	0.220211	1.30384	0.00687892	0.0489367	0.400973	1.3204	84121.5	63709.2	82382.3	78485.4	91496.8	65479	61979.8	63668.9
0.80_571.1157m/z	571.116	0.800033	neg	2-Methacryloyloxyethyl phenyl phosphate	70908	Unclassified	Unclassified	Unclassified			38.5	0	2M-H	C12H15O6P	3.01324	1.30101	0.000280506	0.0230027	-1.51556	0.34976	10496.5	30010.6	9398.44	9527.77	12563.3	30510.6	27616.4	31904.8
1.12_172.0486n	173.056	1.11523	pos	(R)-AMAA	69672	Unclassified	Unclassified	Unclassified			47.1	40.1	M+H, M+Na	C6H8N2O4	0.834694	1.29485	0.0118944	0.0658212	24.7046	2.73421e+07	21180.6	0.00077465	30069.3	20047.4	13425	0.00077465	0.00077465	0.00077465
1.13_112.0509m/z	112.051	1.13245	pos	Cytosine	HMDB0000630	Organoheterocyclic compounds	Diazines	Pyrimidines and pyrimidine derivatives	***	C00380	50.4	60.8	M+H	C4H5N3O	3.46318	1.291	0.000165626	0.0221466	-1.52279	0.348012	10177.1	29243.6	8648.11	11352.3	10530.9	31130	27186.4	29414.3
2.02_191.1041m/z	191.104	2.01692	pos	8-Hydroxycarvotanacetone	265099	Unclassified	Unclassified	Unclassified			38	0	M+Na	C10H16O2	-1.08177	1.28225	0.00111553	0.0277893	0.545249	1.45927	60554.5	41496.3	61946.6	56462.3	63254.4	40967.4	40222.6	43298.9
2.34_291.0699m/z	291.07	2.34372	pos	Allopurinol riboside	HMDB0000481	Nucleosides, nucleotides, and analogues	Pyrazolo[3,4-d]pyrimidine glycosides	Unclassified			47.2	41.8	M+Na	C10H12N4O5	-0.209728	1.27813	0.00547759	0.043708	-2.59828	0.165136	3904.57	23644.6	3784.2	3279.52	4649.98	30365.8	22493.2	18074.8
10.69_276.1726n	277.18	10.6854	pos	Cyclandelate	HMDB0015586	Benzenoids	Benzene and substituted derivatives	Unclassified			53.7	73	M+H-H2O, M+H	C17H24O3	0.113536	1.27756	0.00757674	0.0518192	0.250118	1.1893	125011	105113	124083	121547	129403	109510	98761.4	107067
0.87_505.1763m/z	505.176	0.87225	pos	Raffinose	HMDB0003213	Organic oxygen compounds	Organooxygen compounds	Carbohydrates and carbohydrate conjugates	**	C00492	37.4	0	M+H	C18H32O16	0.0599192	1.2639	0.00159222	0.0302586	-0.678537	0.624799	31377.9	50220.8	30628.7	29825	33680	46838.7	49539.4	54284.3
4.19_231.1703m/z	231.17	4.19468	pos	Valyl-Leucine	HMDB0029131	Organic acids and derivatives	Carboxylic acids and derivatives	Amino acids, peptides, and analogues	***		51.8	62.1	M+H	C11H22N2O3	0.0512501	1.2566	0.00267099	0.0332209	-1.05762	0.480424	17270.1	35947.7	21003.2	17013.4	13793.8	33073.2	39506.6	35263.4
15.48_378.1569m/z	378.157	15.4776	neg	Seneciphylline	68299	Unclassified	Unclassified	Unclassified			36.2	0	M+FA-H	C18H23NO5	3.10701	1.24984	0.0010414	0.0268631	0.533998	1.44794	59516.2	41104.2	59205.6	62780.1	56562.9	42884.3	38835.9	41592.2
1.12_252.0835n	253.091	1.11523	pos	2-Keto-3-deoxyoctonate (KDO)	4143	Unclassified	Unclassified	Unclassified			37.3	0	M+H, M+NH4, M+H-H2O	C9H16O8	-4.182	1.24549	0.00244625	0.032174	3.42088	10.7099	20374.7	1902.41	25613.5	18901.4	16609.1	1674.67	1550.73	2481.84
10.46_547.0210m/z	547.021	10.4584	neg	Ferulic acid 4-sulfate	86083	Phenylpropanoids and polyketides	Cinnamic acids and derivatives	Hydroxycinnamic acids and derivatives			37.3	0	2M-H	C10H10O7S	-2.07063	1.24458	0.00888402	0.0569551	0.207405	1.15461	145118	125686	149574	147594	138185	129111	121947	125999
4.96_330.2386m/z	330.239	4.95692	pos	Oseltamivir	66811	Organic acids and derivatives	Carboxylic acids and derivatives	Amino acids, peptides, and analogues		C08092	38.5	0	M+NH4	C16H28N2O4	-0.34506	1.24061	0.00701518	0.0494762	-1.54439	0.34284	9796.46	28574.5	12708.1	9717.67	6963.61	22180.8	33136.5	30406.1
0.82_602.9898m/z	602.99	0.817183	neg	Erythrityl Tetranitrate	HMDB0015551	Organic oxygen compounds	Organic oxoanionic compounds	Organic nitrates			39.2	0	2M-H	C4H6N4O12	1.04053	1.23805	0.00133891	0.0283515	2.45018	5.46483	21912.2	4009.67	25450	19257.9	21028.6	5090.45	5485.62	1452.93
3.18_120.0810m/z	120.081	3.17572	pos	Tyramine	HMDB0000306	Benzenoids	Benzene and substituted derivatives	Phenethylamines	**	C00483	45.6	39.2	M+H-H2O	C8H11NO	1.97005	1.23793	0.00734541	0.0508206	-0.655862	0.634696	32414.8	51071.4	36063.5	33464.9	27716	47015.1	56374	49825.1
8.01_387.0260m/z	387.026	8.00563	neg	5-Fluorouridine monophosphate	71274	Nucleosides, nucleotides, and analogues	Pyrimidine nucleotides	Pyrimidine ribonucleotides	**	C16634	38	0	M+FA-H	C9H12FN2O9P	4.07739	1.2325	0.00416625	0.0383928	0.240881	1.18171	118256	100072	119972	114627	120170	100453	95563.5	104198
1.12_680.2374n	703.226	1.11523	pos	Hydroxypropyl methyl cellulose	89213	Organic oxygen compounds	Organooxygen compounds	Carbohydrates and carbohydrate conjugates			37.4	0	M+NH4, M+Na	C25H44O21	-0.194047	1.2123	0.00150347	0.0298506	-1.2129	0.431402	13111.4	30392.5	9211.42	14846.6	15276.2	28655.3	30142.4	32379.9
10.70_356.2794m/z	356.279	10.7046	pos	11-deoxy-PGE1	LMFA03010054	Lipids and lipid-like molecules	Fatty Acyls	Eicosanoids			53.1	73.2	M+NH4	C20H34O4	-0.332239	1.20199	0.014045	0.0718025	-0.305657	0.809074	77768.3	96120.2	79217.9	76869.2	77217.7	88484.4	103516	96359.8
3.83_187.0940m/z	187.094	3.83125	pos	Poloxalene	43312	Unclassified	Unclassified	Unclassified			39.5	0	M+Na	C7H16O4	-0.204624	1.19233	0.00580727	0.0447112	0.784032	1.72194	40434.2	23481.8	40200.4	36838.3	44264	19002.7	26733.4	24709.5
13.40_346.3081n	369.297	13.3981	pos	1-O-(2R-methoxy-hexadecyl)-sn-glycerol	LMGL01020039	Lipids and lipid-like molecules	Glycerolipids	Monoradylglycerols			38	0	M+NH4, M+Na	C20H42O4	-0.519596	1.18856	0.035395	0.117688	0.111075	1.08003	256972	237930	249412	258582	262923	245318	229445	239027
0.89_155.0815m/z	155.082	0.889283	pos	3-Pyridylacetic acid	HMDB0001538	Organoheterocyclic compounds	Pyridines and derivatives	Unclassified			42.7	16.5	M+NH4	C7H7NO2	0.117854	1.18779	0.0177987	0.080116	4.95481	31.0133	19002.3	612.715	25108.4	22217.3	9681.17	561.727	439.751	836.667
7.67_207.1744m/z	207.174	7.66737	pos	Longicamphenylone	265086	Unclassified	Unclassified	Unclassified			38.3	0	M+H	C14H22O	0.370571	1.18674	0.000327655	0.0230027	0.317301	1.246	82027.8	65833	81598.2	80759.1	83726	66938.8	63635.5	66924.8
1.90_239.1616m/z	239.162	1.90188	pos	Dihydrozeatin	HMDB0012215	Organoheterocyclic compounds	Imidazopyrimidines	Purines and purine derivatives	**	C02029	37.9	0	M+NH4	C10H15N5O	0.605009	1.16993	0.000535522	0.0232367	0.467629	1.38284	56921	41162.5	58031.5	54071.8	58659.6	41527.9	39990.2	41969.4
10.62_619.0206m/z	619.021	10.6212	neg	[2-hydroxy-3-(phenoxycarbonyl)phenyl]oxidanesulfonic acid	HMDB0135171	Phenylpropanoids and polyketides	Depsides and depsidones	Unclassified			37.3	0	2M-H	C13H10O7S	-2.46029	1.15802	0.0366362	0.11984	-0.233343	0.850661	103163	121273	100951	101666	106870	119676	112542	131602
11.12_270.2195n	271.227	11.1239	pos	16-hydroxy-9E-hexadecenoic acid	LMFA01050192	Lipids and lipid-like molecules	Fatty Acyls	Fatty Acids and Conjugates			51.5	65.6	M+H-H2O, M+H	C16H30O3	0.0679248	1.1549	0.0326587	0.112728	-0.437446	0.738441	50169.2	67939.4	47302.8	49521.7	53683.3	69499.5	58229.1	76089.6
9.81_327.0081m/z	327.008	9.81365	pos	Terbufos	72471	Unclassified	Unclassified	Unclassified			36	0	M+K	C9H21O2PS3	2.70099	1.15487	0.0474075	0.137867	0.140879	1.10258	198982	180470	205252	190140	201553	188751	172457	180201
4.03_231.1703m/z	231.17	4.03247	pos	Leucyl-Valine	HMDB0028942	Organic acids and derivatives	Carboxylic acids and derivatives	Amino acids, peptides, and analogues	***		50.9	57.7	M+H	C11H22N2O3	0.0132359	1.15419	0.00346907	0.0360212	-1.2411	0.423049	11621.4	27470.5	14209.8	11392.7	9261.6	23295.8	28882.1	30233.7
15.50_182.0199m/z	182.02	15.4952	neg	2,4-Dinitroaniline	70282	Unclassified	Unclassified	Unclassified			37.7	0	M-H	C6H5N3O4	-4.40952	1.15136	0.00180217	0.031034	0.350147	1.27469	71454	56055.9	71549.5	68834.7	73977.7	54329	58974.6	54864.2
5.47_358.2699m/z	358.27	5.46985	pos	Leucyl-leucyl-norleucine	68993	Unclassified	Unclassified	Unclassified			38.2	0	M+H	C18H35N3O4	-0.426061	1.14645	0.0157479	0.0757008	-1.61746	0.325908	8053.3	24710.3	9715.06	9016.18	5428.66	16892.9	29014.2	28224
6.49_291.0075m/z	291.008	6.48535	neg	Amobam	72255	Organic acids and derivatives	Dithiocarbamic acids and derivatives	Dithiocarbamic acid esters			38.1	0	M+FA-H	C4H14N4S4	-3.25793	1.13104	0.00131283	0.0283515	0.223586	1.16763	104529	89522	106718	102959	103910	88820	87358.9	92387
0.78_403.1096m/z	403.11	0.782817	neg	Penmacric acid	HMDB0029436	Organic acids and derivatives	Carboxylic acids and derivatives	Amino acids, peptides, and analogues			37.5	0	2M-H	C7H10N2O5	-2.72363	1.12624	0.0107984	0.0627863	-1.39756	0.379571	9667.17	25468.6	5227.41	10143.3	13630.8	25135.2	21272.5	29998.3
1.06_115.0577m/z	115.058	1.05777	pos	2,5-Dimethyl-3-mercaptotetrahydrofuran	HMDB0032237	Organoheterocyclic compounds	Tetrahydrofurans	Unclassified			37.6	0	M+H-H2O	C6H12OS	0.650743	1.12116	0.000492062	0.0230027	0.352345	1.27663	67135.8	52588.1	66251.6	67000.4	68155.3	54532.4	50141.8	53090.1
8.78_301.2021m/z	301.202	8.77598	neg	Lyngbic acid	65452	Unclassified	Unclassified	Unclassified			38.9	0	M+FA-H	C15H28O3	0.389929	1.10299	0.0274137	0.102297	-3.38614	0.0956471	1704.58	17821.6	701.431	1578.03	2834.28	9119.19	19061.8	25283.7
2.48_203.1391m/z	203.139	2.47962	pos	Alanyl-Leucine	HMDB0028691	Organic acids and derivatives	Carboxylic acids and derivatives	Amino acids, peptides, and analogues	***		48.1	46.8	M+H	C9H18N2O3	0.64377	1.09739	0.0179051	0.0805179	-1.22367	0.428193	11509.9	26880.1	15267.1	11346.1	7916.43	20423.6	31653.5	28563.2
0.82_184.0945m/z	184.094	0.82075	pos	Malonyl-Carnitin	HMDB0062496	Lipids and lipid-like molecules	Fatty Acyls	Fatty acid esters			38.7	0	M+Na	C7H15NO3	0.338425	1.0936	0.00214868	0.0319949	-3.11785	0.115195	1828.87	15876.3	2096.06	1496.39	1894.14	19660.8	12926.6	15041.4
11.18_313.2387m/z	313.239	11.1786	neg	8R,11S-DiHOME	LMFA02000063	Lipids and lipid-like molecules	Fatty Acyls	Octadecanoids			49.4	58.6	M-H	C18H34O4	0.771004	1.08188	0.00163614	0.0302586	-0.901955	0.535161	15810.6	29543.6	13007.9	17037.2	17386.8	31501.5	27521.7	29607.8
1.12_151.0495n	152.057	1.11523	pos	8-Hydroxyadenine	5527	Organoheterocyclic compounds	Imidazopyrimidines	Purines and purine derivatives			36.7	0	M+H, M+Na	C5H5N5O	0.347603	1.07795	0.00156234	0.0302586	-0.78195	0.58158	18754.8	32248.1	18594.8	21845.7	15824	31732.9	32676.6	32334.7
0.80_355.0882m/z	355.088	0.800033	neg	Gluconolactone	353	Organic oxygen compounds	Organooxygen compounds	Carbohydrates and carbohydrate conjugates	**	C00198	39.7	0	2M-H	C6H10O6	-0.134204	1.06023	0.0481107	0.13907	-1.07211	0.475621	14415.2	30308.2	10825.8	15611.1	16808.8	19837.5	37395.9	33691.1
0.73_727.6366m/z	727.637	0.730667	neg	22:3 Stigmasteryl ester	103405	Unclassified	Unclassified	Unclassified			36.5	0	M-H	C51H84O2	-4.45463	1.05902	0.00927584	0.0583924	24.1164	1.81866e+07	14088.2	0.00077465	16777.9	17377.5	8109.28	0.00077465	0.00077465	0.00077465
1.92_155.1067m/z	155.107	1.92105	pos	2,4-Hexadienyl propionate	88355	Organic acids and derivatives	Carboxylic acids and derivatives	Carboxylic acid derivatives			39	0	M+H	C9H14O2	0.106566	1.05424	0.00121006	0.0283515	0.317148	1.24586	65743.7	52769.5	65572.1	64439.7	67219.3	54494	50079.1	53735.5
3.08_265.0795m/z	265.079	3.07652	pos	Thymidine	HMDB0000273	Nucleosides, nucleotides, and analogues	Pyrimidine nucleosides	Pyrimidine 2'-deoxyribonucleosides	**	C00214	46.4	37.3	M+Na	C10H14N2O5	-0.0536774	1.05405	0.00134804	0.0283515	-1.38943	0.381716	8099.23	21218	6799.21	7700.21	9798.28	18637.4	23392.4	21624.2
4.94_343.1297m/z	343.13	4.93638	pos	2-Polyprenyl-3-methyl-5-hydroxy-6-methoxy-1,4-benzoquinone	HMDB0060352	Lipids and lipid-like molecules	Prenol lipids	Quinone and hydroquinone lipids	**	C17562	39.1	4.74	M+K	C18H24O4	-3.00239	1.05184	0.00431794	0.0393456	-0.779162	0.582705	18399	31575.1	17759.1	21733.8	15704.1	32080.9	33719.3	28925.3
11.41_428.3371m/z	428.337	11.4077	pos	15(S)-15-methyl PGF2α isopropyl ester	64688	Unclassified	Unclassified	Unclassified			38.8	0	M+NH4	C24H42O5	0.00406363	1.02992	0.0264273	0.0996269	0.138776	1.10097	150006	136249	151579	143577	154862	140087	132487	136173
1.13_828.2752n	873.273	1.1314	neg	Amylopectin	3696	Organic oxygen compounds	Organooxygen compounds	Carbohydrates and carbohydrate conjugates		C00317	38	0	M-H, M+FA-H	C30H52O26	0.595733	1.02784	0.00954221	0.0594868	-0.856512	0.552286	16032.1	29028.6	13554.2	18545.2	15996.9	33192.1	28956.5	24937.1
11.16_235.1693m/z	235.169	11.1618	pos	Dehydrocurdione	HMDB0035407	Lipids and lipid-like molecules	Prenol lipids	Sesquiterpenoids		C16949	52.5	68.9	M+H	C15H22O2	0.0664253	1.02664	0.011734	0.0654308	0.17021	1.12522	115754	102872	112117	113856	121289	101859	104506	102251
10.97_328.2612n	351.252	10.9725	pos	Avocadene 1-acetate	LMFA05000640	Lipids and lipid-like molecules	Fatty Acyls	Fatty alcohols			37.5	0	M+H, M+Na	C19H36O4	-0.355449	1.0229	0.0347202	0.116183	-1.91942	0.264361	5117.72	19358.8	4068.48	5578.59	5706.08	19909.4	26861.8	11305.2
2.31_197.1285m/z	197.129	2.30513	pos	L-Homophenylalanine	43203	Unclassified	Unclassified	Unclassified			38.9	0	M+NH4	C10H13NO2	0.331903	1.01975	0.000135139	0.0215096	4.82885	28.4202	12418.4	436.958	13444.9	13037.7	10772.7	368.843	490.859	451.173
2.34_267.0736m/z	267.074	2.34062	neg	Inosine	84	Nucleosides, nucleotides, and analogues	Purine nucleosides	Unclassified	**	C00294	55.7	83.9	M-H	C10H12N4O5	0.4637	1.01788	0.00416552	0.0383928	-2.48208	0.178986	2712.42	15154.3	2680.01	2669.59	2787.65	17981.5	16462.3	11019.2
0.73_749.6183m/z	749.618	0.730667	neg	α,α-dimethyl anandamide	36748	Unclassified	Unclassified	Unclassified			38.8	0	2M-H	C24H41NO2	-2.53194	1.00708	0.00120826	0.0283515	6.19565	73.2953	12077.6	164.78	14796.3	11564.2	9872.31	0.00077465	494.338	0.00077465
12.09_201.9758m/z	201.976	12.0899	pos	3-Methylsulfinylpropyl isothiocyanate	58356	Organosulfur compounds	Sulfoxides	Unclassified			37	0	M+K	C5H9NOS2	0.416384	1.00534	0.0298241	0.107308	0.0940169	1.06734	210642	197353	207283	208261	216382	199128	191859	201072
11.96_352.2612n	375.25	11.9624	pos	Ceriporic acid C	LMFA01170127	Lipids and lipid-like molecules	Fatty Acyls	Fatty Acids and Conjugates			40.3	8.02	M+Na, M+K, M+NH4	C21H36O4	-0.323598	1.00422	0.0159817	0.0762365	0.101284	1.07273	184502	171993	180732	182639	190134	170289	174360	171329

## Sheet: OFBmK_CK
ID	m/z	Retention time (min)	Ion mode	Metabolites	Compound ID	Super Class	Class	Sub Class	level	kegg	Score	Fragmentation Score	Adducts	Formula	Mass Error (ppm)	VIP	P-value	adj.P-value	log2(FC)	FC	average(OFBmK)	average(CK)	OFBmK-1	OFBmK-2	OFBmK-3	CK-1	CK-2	CK-3
0.82_387.1145m/z	387.115	0.817183	neg	D-Maltose	HMDB0000163	Organic oxygen compounds	Organooxygen compounds	Carbohydrates and carbohydrate conjugates	**	C00208	58.1	92.4	M+FA-H	C12H22O11	0.357474	11.7628	0.0480563	0.265624	-0.525293	0.694818	5.47438e+06	7.87886e+06	4.08006e+06	6.62003e+06	5.72304e+06	7.37425e+06	7.5497e+06	8.71264e+06
8.73_273.2667n	274.274	8.7327	pos	C16 Sphinganine	41556	Lipids and lipid-like molecules	Sphingolipids	Sphingoid bases			46.4	35.4	M+H, M+Na	C16H35NO2	-0.226595	7.64368	0.0147267	0.168361	1.85375	3.61437	1.25291e+06	346645	911232	1.6405e+06	1.20699e+06	279970	469188	290778
0.82_410.1037n	455.102	0.817183	neg	({2-[2-(2-hydroxypropan-2-yl)-7-oxo-2H,3H,7H-furo[3,2-g]chromen-6-yl]-2-methylbut-3-en-1-yl}oxy)sulfonic acid	HMDB0130309	Phenylpropanoids and polyketides	Coumarins and derivatives	Furanocoumarins			38	0.499	M-H, M+FA-H	C19H22O8S	0.468374	6.00344	0.0160387	0.172272	-0.626426	0.647779	1.04791e+06	1.6177e+06	821120	1.25067e+06	1.07195e+06	1.57935e+06	1.52286e+06	1.7509e+06
8.83_317.2930n	318.3	8.83395	pos	Phytosphingosine	7066	Organic nitrogen compounds	Organonitrogen compounds	Amines	**	C12144	44	23.4	M+H, M+Na	C18H39NO3	-0.0944003	5.83955	0.0136263	0.166651	2.14201	4.41377	683653	154891	461779	884439	704741	132499	211210	120963
0.62_102.0343m/z	102.034	0.615033	pos	1,2-Diacylglycerol-LD-PI-pool	HMDB0062270	Benzenoids	Benzene and substituted derivatives	Unclassified			37.6	0	M+H-H2O	C7H5NO	4.02686	5.73373	0.0120508	0.157914	0.697791	1.62202	1.31348e+06	809782	1.11215e+06	1.49157e+06	1.33673e+06	747484	814273	867589
0.82_684.2319n	707.221	0.82075	pos	Galabiose	86577	Organic oxygen compounds	Organooxygen compounds	Carbohydrates and carbohydrate conjugates		C00760	39.2	0	M+NH4, M+Na, M+H	C24H44O22	-0.751335	5.45407	0.0222011	0.192646	-0.703582	0.614046	751744	1.22425e+06	512705	825525	917002	1.19863e+06	1.16324e+06	1.31088e+06
0.77_182.0790n	205.068	0.769583	pos	Galactitol	HMDB0000107	Organic oxygen compounds	Organooxygen compounds	Carbohydrates and carbohydrate conjugates	**	C01697	39.5	0	M+H, M+Na, M+H-H2O	C6H14O6	-0.123712	4.15233	0.0123499	0.15866	-1.31548	0.40179	180695	449724	100949	288158	152977	491034	398033	460104
0.82_684.2323n	729.231	0.817183	neg	Citbismine C	HMDB0041435	Organoheterocyclic compounds	Quinolines and derivatives	Benzoquinolines			37.4	2.36	M-H, M+FA-H	C37H36N2O11	0.635938	3.9305	0.0218209	0.191927	-0.924527	0.526853	275089	522137	152653	348272	324342	482783	506954	576673
2.25_251.1018n	252.109	2.24808	pos	5'-Deoxyadenosine	63895	Nucleosides, nucleotides, and analogues	5'-deoxyribonucleosides	Unclassified		C05198	53.2	74.8	M+H, M+Na	C10H13N5O3	-0.136967	3.73193	0.00108768	0.0937696	-1.89624	0.268643	73020.8	271813	69574	59796.2	89692.1	238969	313326	263144
0.89_197.1165n	198.124	0.889283	pos	Nitrilacarb	72714	Unclassified	Unclassified	Unclassified			39.4	0.714	M+H, M+Na	C9H15N3O2	0.403592	3.6229	0.0063586	0.135365	7.9169	241.671	194287	803.931	184957	262434	135471	2294.71	88.0589	29.0193
0.83_523.0893m/z	523.089	0.834383	neg	METHYL 7-DESHYDROXYPYROGALLIN-4-CARBOXYLATE	43947	Unclassified	Unclassified	Unclassified			39	0	2M-H	C13H10O6	2.10657	3.35448	0.00700175	0.13819	-0.678198	0.624945	284387	455059	248893	303800	300468	454113	406373	504692
0.79_117.0790n	140.068	0.7867	pos	5-Aminopentanoic acid	HMDB0003355	Organic acids and derivatives	Carboxylic acids and derivatives	Amino acids, peptides, and analogues	**	C00431	39.1	8.66	M+Na, M+K	C5H11NO2	0.338497	3.00277	0.045827	0.261549	-1.01852	0.493621	152828	309606	107888	196017	154579	359531	212619	356668
0.86_221.0900n	244.079	0.8552	pos	N-Acetylgalactosamine	HMDB0000212	Organic oxygen compounds	Organooxygen compounds	Carbohydrates and carbohydrate conjugates	**	C01074	44.2	25.8	M+Na, M+K, M+H	C8H15NO6	0.185514	2.95524	0.00828494	0.139545	-1.57549	0.335529	67183.8	200232	64329.7	54880.7	82340.8	166429	182528	251741
0.73_239.8986n	262.888	0.7349	pos	Trimetaphosphoric acid	HMDB0059921	Homogeneous non-metal compounds	Non-metal oxoanionic compounds	Non-metal phosphates		C02466	39.8	2.67	M+Na, M+K, M+NH4, M+H, M+H-H2O	H3O9P3	-1.4986	2.90506	0.00307848	0.118697	2.97691	7.87296	142574	18109.3	106693	164763	156265	11094.2	32461.7	10772.1
1.12_227.0906n	250.08	1.11523	pos	Deoxycytidine	HMDB0000014	Nucleosides, nucleotides, and analogues	Pyrimidine nucleosides	Pyrimidine 2'-deoxyribonucleosides	**	C00881	50.9	55.3	M+H, M+Na, M+K, M+H-H2O	C9H13N3O4	0.09402	2.84817	0.00550171	0.135365	-1.47002	0.360978	67984.9	188335	36477.5	77706.2	89771.1	215832	163899	185275
0.79_183.0566n	206.046	0.7867	pos	Choline sulfate	63302	Unclassified	Unclassified	Unclassified			44.2	24.9	M+H, M+Na, M+H-H2O	C5H13NO4S	0.394278	2.69062	0.0290669	0.213645	-0.763299	0.589148	171042	290321	123334	197201	192590	258301	269391	343271
0.87_990.3279n	1035.33	0.86955	neg	Cellohexaose	63208	Unclassified	Unclassified	Unclassified			39	0	M-H, M+FA-H	C36H62O31	0.44113	2.64938	0.0391069	0.241374	-0.718032	0.607926	181349	298307	107778	233446	202822	306898	306089	281933
0.78_182.0782n	181.071	0.782817	neg	L-Iditol	62390	Organic oxygen compounds	Organooxygen compounds	Carbohydrates and carbohydrate conjugates		C01507	38.4	0	M-H, M+FA-H, M-H2O-H	C6H14O6	-4.51263	2.61822	0.00805735	0.138891	-1.56638	0.337656	53315	157898	27115.8	87044.9	45784.4	178225	136889	158578
0.87_1152.3805n	1175.37	0.87225	pos	Celloheptaose	63209	Unclassified	Unclassified	Unclassified			37.2	0	M+NH4, M+Na, M+H	C42H72O36	0.124931	2.49225	0.0129992	0.163967	-1.05289	0.482	87563.6	181667	54313.4	81942.6	126435	171929	194606	178466
5.53_227.0890m/z	227.089	5.53135	pos	Diethyl (2S,3R)-2-methyl-3-hydroxysuccinate	66217	Unclassified	Unclassified	Unclassified			39.7	0	M+Na	C9H16O5	-0.197246	2.4726	0.0285714	0.212004	-0.737547	0.599758	146857	244861	109344	156373	174855	287792	230069	216722
0.73_462.1021m/z	462.102	0.730667	neg	1-O-(2-Acetamido-2-deoxy-alpha-D-glucopyranosyl)-1D-myo-inositol 3-phosphate	73341	Unclassified	Unclassified	Unclassified			39.1	0	M-H	C14H26NO14P	0.562813	2.37345	0.00484769	0.131106	-0.742344	0.597768	123015	205791	95972.2	134692	138381	211988	210706	194677
8.94_362.3263m/z	362.326	8.93608	pos	1-O-(2-methoxy-4-hexadecenyl)-sn-glycerol	LMGL01020038	Lipids and lipid-like molecules	Glycerolipids	Monoradylglycerols			50.7	58.2	M+NH4	C20H40O4	-0.530271	2.31562	0.0193668	0.186057	2.28428	4.87123	106418	21846.1	69966.1	145969	103317	19802.9	29498.9	16236.7
2.42_267.0967n	290.086	2.4208	pos	Deoxyguanosine	HMDB0000085	Nucleosides, nucleotides, and analogues	Purine nucleosides	Purine 2'-deoxyribonucleosides	**	C00330	52	64.9	M+Na, M+K	C10H13N5O4	-0.246361	2.30097	0.0060439	0.135365	-1.69473	0.308913	35483.7	114866	16977	41892.5	47581.6	125165	91666.4	127768
9.98_421.3172m/z	421.317	9.97655	pos	Nb-Palmitoyltryptamine	95277	Organoheterocyclic compounds	Indoles and derivatives	Indoles			37.6	0	M+Na	C26H42N2O	-4.26476	2.16482	0.0288922	0.213418	-0.230694	0.852225	445250	522456	469225	433868	432657	557536	489086	520745
0.87_685.1422m/z	685.142	0.86955	neg	Quercetin 3-(6''-ferulylglucoside)	LMPK12112145	Lipids and lipid-like molecules	Polyketides	Flavonoids			36.7	0	M+FA-H	C31H28O15	1.89155	2.01097	0.0010681	0.0937696	-1.04567	0.484419	54374.9	112248	42251.9	60740.5	60132.3	118190	111140	107412
0.80_548.1618m/z	548.162	0.803733	pos	(S)-2,3-Dihydro-3,5-dihydroxy-2-oxo-3-indoleacetic acid 5-[glucosyl-(1->4)-b-D-glucoside]	90129	Organic oxygen compounds	Organooxygen compounds	Carbohydrates and carbohydrate conjugates			36.6	0	M+H	C22H29NO15	1.51034	1.96544	0.00238064	0.115661	-1.58551	0.333206	28144.7	84466.4	24228.6	23746.3	36459.3	73315.1	82439.8	97644.4
0.73_273.0383m/z	273.038	0.730667	neg	Mevalonic acid-5P	HMDB0001343	Organic acids and derivatives	Organic phosphoric acids and derivatives	Phosphate esters	**	C01107	49.9	51.4	M+FA-H	C6H13O7P	0.74438	1.95831	0.000915086	0.0937696	-0.990891	0.503167	55508.5	110318	49045.4	60887	56593	119274	110308	101372
4.75_245.1859m/z	245.186	4.7532	pos	Leucyl-Leucine	HMDB0028933	Organic acids and derivatives	Carboxylic acids and derivatives	Amino acids, peptides, and analogues	***	C11332	42.8	17.3	M+H	C12H24N2O3	-0.239022	1.84786	0.024875	0.200716	-0.716928	0.608392	86147.5	141599	70899.2	105240	82303	117575	157331	149891
1.13_518.1846n	541.174	1.13245	pos	Ciceritol	88704	Organic oxygen compounds	Organooxygen compounds	Carbohydrates and carbohydrate conjugates			38.7	0	M+NH4, M+Na	C19H34O16	-0.174098	1.84326	0.00673145	0.136856	-1.23991	0.4234	37029.4	87457.3	22981.9	38912.2	49194.2	99725.8	81418.2	81227.9
2.42_152.0567m/z	152.057	2.4208	pos	Guanine	315	Organoheterocyclic compounds	Imidazopyrimidines	Purines and purine derivatives	**	C00242	46.3	43.9	M+H	C5H5N5O	0.200153	1.82518	0.00471291	0.130291	-0.949354	0.517864	52869	102091	36080.6	61539	60987.5	105759	98533.9	101978
0.62_164.0669m/z	164.067	0.615033	pos	5-N-Methyloxaluric acid	68858	Unclassified	Unclassified	Unclassified			36.1	0	M+NH4	C4H6N2O4	2.27141	1.79091	0.0330962	0.226	0.622887	1.53995	152412	98971.7	123456	175350	158429	102026	108957	85931.8
9.88_301.2981n	302.305	9.87532	pos	Sphinganine	395	Organic nitrogen compounds	Organonitrogen compounds	Amines	**	C00836	49.3	51.5	M+H, M+Na	C18H39NO2	0.0060473	1.70837	0.0218478	0.191927	0.688174	1.61124	121110	75165.5	110019	145397	107914	71761.2	81785.1	71950.1
11.07_279.2318m/z	279.232	11.0674	pos	Gamma-Linolenic acid	HMDB0003073	Lipids and lipid-like molecules	Fatty Acyls	Lineolic acids and derivatives	***	C06426	54.7	78.9	M+H	C18H30O2	-0.168554	1.69721	0.0321845	0.223838	-0.589641	0.664508	92285.1	138877	88373.4	97346.6	91135.2	152372	153790	110469
0.89_1152.3808n	1197.38	0.887333	neg	Maltoheptaose	64952	Organic oxygen compounds	Organooxygen compounds	Carbohydrates and carbohydrate conjugates			36.8	0	M-H, M+FA-H	C42H72O36	0.448313	1.63907	0.0111122	0.15436	-0.820836	0.566114	53489.8	94486	35311.2	64503.5	60654.7	95652.3	94424.8	93380.9
10.32_285.2073m/z	285.207	10.3152	neg	Ustilic acid B	LMFA01050539	Lipids and lipid-like molecules	Fatty Acyls	Fatty Acids and Conjugates			46.1	36.4	M-H2O-H	C16H32O5	0.480524	1.63439	0.0343278	0.228573	-3.80245	0.0716718	3353.28	46786.6	1522.12	2923.65	5614.07	34259.5	74176	31924.3
0.62_208.0394m/z	208.039	0.615033	pos	ethyl-2,4-dimethyl-Thiazole-5-Carboxylate	96503	Unclassified	Unclassified	Unclassified			36.9	0	M+Na	C8H11NO2S	-4.94825	1.62173	0.00454496	0.128356	0.700329	1.62488	101846	62679.2	93704.3	110570	101263	61354.2	71506.7	55176.5
12.00_282.2194n	305.209	11.9992	pos	Acetylenic acids; 10-Heptadecen-8-ynoic acid, 7-hydroxy-	74624	Unclassified	Unclassified	Unclassified			38.6	0	M+H, M+Na	C17H30O3	-0.220723	1.5768	0.0147753	0.168361	-2.08094	0.23636	12142.7	51373.9	7756.46	16583.8	12087.9	36212.3	49903.5	68006
0.73_333.0594m/z	333.059	0.730667	neg	1-(sn-Glycero-3-phospho)-1D-myo-inositol	HMDB0011649	Lipids and lipid-like molecules	Glycerophospholipids	Glycerophosphoinositols		C01225	51.3	60.8	M-H	C9H19O11P	0.440656	1.57501	0.0279839	0.210506	-0.849501	0.554977	50719.9	91391	33945.5	65810.2	52403.9	76101.9	96783.9	101287
0.79_233.0632m/z	233.063	0.7867	pos	D-altro-D-manno-Heptose	HMDB0029952	Organic oxygen compounds	Organooxygen compounds	Carbohydrates and carbohydrate conjugates	**	C06397	39.1	0.235	M+Na	C7H14O7	-0.0332886	1.54378	0.0461135	0.26226	-0.820623	0.566197	53535.7	94553.1	43908.4	58442.8	58256	68353.5	101785	113521
4.31_261.1444m/z	261.144	4.31202	pos	gamma-Glutamylleucine	HMDB0011171	Organic acids and derivatives	Carboxylic acids and derivatives	Amino acids, peptides, and analogues	***		50.7	56.7	M+H	C11H20N2O5	-0.322544	1.52684	0.0391237	0.241374	-0.405236	0.755113	120698	159841	104938	129256	127900	139346	168720	171457
11.65_297.2424m/z	297.242	11.6487	pos	6-hydroxy-9Z,12Z-octadecadienoic acid	35570	Unclassified	Unclassified	Unclassified			56.8	89.4	M+H	C18H32O3	-0.113849	1.51199	0.0124119	0.159145	-0.273059	0.827563	170298	205782	178232	161520	171141	211524	192568	213254
3.09_242.0901n	287.089	3.08708	neg	Telbivudine	HMDB0015394	Nucleosides, nucleotides, and analogues	Pyrimidine nucleosides	Pyrimidine 2'-deoxyribonucleosides			40	3.8	M-H, M+FA-H	C10H14N2O5	-0.803111	1.50002	0.00451927	0.128183	-1.16123	0.44713	26656.6	59617.1	17367.4	28477.1	34125.3	55085.1	65090.4	58675.8
0.77_186.0873m/z	186.087	0.769583	pos	Glutaminylglycine	HMDB0028797	Organic acids and derivatives	Carboxylic acids and derivatives	Amino acids, peptides, and analogues			50.5	61.7	M+H-H2O	C7H13N3O4	0.135353	1.49733	0.0151541	0.170017	25.4066	4.44789e+07	34455.6	0.00077465	25158.4	51335.1	26873.2	0.00077465	0.00077465	0.00077465
0.86_465.1692m/z	465.169	0.8552	pos	7-Hydroxyrisperidone	2350	Unclassified	Unclassified	Unclassified			37.1	0	M+K	C23H27FN4O3	-1.60406	1.47543	0.0184738	0.182403	-2.53163	0.172943	7241.22	41870.5	6669.94	3294.21	11759.5	29256	37853.7	58501.8
1.13_282.0963n	563.183	1.1314	neg	1-Methylinosine	HMDB0002721	Nucleosides, nucleotides, and analogues	Purine nucleosides	Unclassified			54	78.7	M-H, M+FA-H, 2M-H	C11H14N4O5	-0.454141	1.46123	0.00302236	0.118697	-1.28046	0.411665	21643.3	52575.2	14051.9	23373.2	27505	56912.3	53235	47578.3
0.77_383.1425n	384.15	0.769583	pos	1-O-[2-(Acetylamino)-2-deoxy-alpha-D-glucopyranosyl]-D-myo-Inositol	73358	Unclassified	Unclassified	Unclassified			37.5	0	M+H, M+Na	C14H25NO11	-0.690005	1.45618	0.0120151	0.157914	-1.19291	0.43742	25016.7	57191.5	18584.2	27641.2	28824.6	68092.5	58259.6	45222.3
0.73_274.0453n	275.053	0.7349	pos	1-Deoxy-D-altro-heptulose 7-phosphate	66168	Unclassified	Unclassified	Unclassified			39.6	2.39	M+H, M+Na	C7H15O9P	-0.261283	1.44332	0.00865323	0.140685	-0.595492	0.661819	61373.1	92734	50433.9	69246.2	64439.1	97709.9	93988.7	86503.3
3.77_194.1154n	217.105	3.77222	pos	Tetraethylene glycol	HMDB0094708	Organic oxygen compounds	Organooxygen compounds	Ethers			43.1	19.6	M+NH4, M+Na, M+H	C8H18O5	-0.363259	1.44209	0.0313664	0.220981	0.337908	1.26392	159454	126158	174448	163888	140027	123889	127143	127443
0.82_1080.2666m/z	1080.27	0.82075	pos	trans-2-Enoyl-OPC8-CoA	61988	Lipids and lipid-like molecules	Fatty Acyls	Fatty acyl thioesters	**	C16328	37	0	M+K	C39H62N7O18P3S	-4.85486	1.43104	0.033307	0.226534	-1.44641	0.366934	19731.7	53774.6	14255.5	16043.4	28896.1	42697.9	45657.8	72968
0.82_667.2284m/z	667.228	0.82075	pos	Glycogen	HMDB0000757	Organic oxygen compounds	Organooxygen compounds	Carbohydrates and carbohydrate conjugates	**	C00182	36.8	0	M+H	C24H42O21	-1.12541	1.38445	0.0439575	0.256693	-0.780831	0.582031	44818.6	77003.8	25212.2	50121.6	59122.2	68338.9	79407.3	83265.4
1.15_276.1013m/z	276.101	1.15088	pos	Northienamycin	71643	Unclassified	Unclassified	Unclassified			38.7	0	M+NH4	C10H14N2O4S	0.175574	1.32862	0.0405553	0.244676	-0.480892	0.716535	74107.2	103424	60493.1	74375.3	87453.2	113749	92993.9	103530
6.73_336.2015m/z	336.202	6.7278	pos	LY171883	43454	Unclassified	Unclassified	Unclassified			37.8	0	M+NH4	C16H22N4O3	-4.76198	1.32261	0.0494855	0.268846	-0.783597	0.580917	40620.3	69924.4	29654.5	43813.7	48392.6	81791	75425.1	52557.2
0.82_559.0255m/z	559.026	0.817183	neg	Endothion	72741	Unclassified	Unclassified	Unclassified			38.1	0	2M-H	C9H13O6PS	-2.33204	1.31667	0.00350907	0.120374	3.07022	8.39904	29105.2	3465.3	21384.7	34056.5	31874.3	2027.29	6282.61	2085.99
11.12_270.2195n	271.227	11.1239	pos	16-hydroxy-9E-hexadecenoic acid	LMFA01050192	Lipids and lipid-like molecules	Fatty Acyls	Fatty Acids and Conjugates			51.5	65.6	M+H-H2O, M+H	C16H30O3	0.0679248	1.31062	0.00813917	0.138891	-0.704103	0.613824	41702.9	67939.4	43008.8	39118	42981.7	69499.5	58229.1	76089.6
11.22_312.2532m/z	312.253	11.2182	pos	(9R,13R)-10,11-dihydro-12-oxo-15-phytoenoic acid	LMFA02010006	Lipids and lipid-like molecules	Fatty Acyls	Octadecanoids			55.3	81.8	M+NH4	C18H30O3	-0.381798	1.31022	0.0031522	0.118697	-3.08062	0.118206	3409.06	28839.9	2366	4309.35	3551.82	31325	21075.5	34119.3
0.82_433.0928m/z	433.093	0.82075	pos	{2-hydroxy-2-[6-(2-methylbut-3-en-2-yl)-7-oxo-2H,3H,7H-furo[3,2-g]chromen-2-yl]propoxy}sulfonic acid	HMDB0130312	Phenylpropanoids and polyketides	Coumarins and derivatives	Furanocoumarins			36.7	0	M+Na	C19H22O8S	0.0626176	1.29753	0.0204808	0.187239	-0.463889	0.725029	70171.5	96784.4	69311.5	67329.8	73873.2	109876	86529.2	93947.6
1.12_282.0941n	265.091	1.11523	pos	Xylobiose	HMDB0029894	Organic oxygen compounds	Organooxygen compounds	Carbohydrates and carbohydrate conjugates	**	C01630	43.9	31.1	M+H-H2O, M+H, M+NH4, M+Na	C10H18O9	-3.63262	1.28283	0.0388587	0.241101	6.30826	79.2456	27737.1	350.014	12787.3	44019.6	26404.3	157.64	892.401	0.00077465
10.70_356.2794m/z	356.279	10.7046	pos	11-deoxy-PGE1	LMFA03010054	Lipids and lipid-like molecules	Fatty Acyls	Eicosanoids			53.1	73.2	M+NH4	C20H34O4	-0.332239	1.27842	0.00595792	0.135365	-0.424248	0.745227	71631.3	96120.2	71740.9	74173.6	68979.5	88484.4	103516	96359.8
2.42_266.0896m/z	266.09	2.42357	neg	3-Deoxyguanosine	4149	Unclassified	Unclassified	Unclassified			55.5	81.1	M-H	C10H13N5O4	0.398744	1.25953	0.000525007	0.0937696	-1.71157	0.305327	9941.56	32560.4	6308.91	11203.9	12311.9	33338	30131.8	34211.2
7.46_215.1521n	238.141	7.46318	pos	Ethyl 3-(N-butylacetamido)propionate	72595	Unclassified	Unclassified	Unclassified			52	62.4	M+Na, M+K, M+H	C11H21NO3	-0.0379768	1.25763	0.00101282	0.0937696	0.648932	1.56801	62086.4	39595.8	64114.5	63640.2	58504.6	42194.3	35875.2	40717.7
0.77_381.1000m/z	381.1	0.769583	pos	Lactobionic acid	44767	Unclassified	Unclassified	Unclassified			37.4	0	M+Na	C12H22O12	-1.0571	1.23796	0.00614886	0.135365	-1.21632	0.430381	17457.7	40563.4	10619	23515	18239.1	37505.4	39213	44971.8
0.84_173.0922m/z	173.092	0.838017	pos	L-prolyl-L-glycine	62025	Unclassified	Unclassified	Unclassified			45.9	34.1	M+H	C7H12N2O3	0.555663	1.22011	0.0103547	0.15192	1.58699	3.00421	34396.5	11449.4	24503.8	38604.5	40081.4	9858.97	12687.1	11802.3
0.89_225.1346m/z	225.135	0.889283	pos	4-(Methylnitrosamino)-1-(3-pyridyl)-1-butanone	HMDB0011603	Organic oxygen compounds	Organooxygen compounds	Carbonyl compounds	**	C16453	38.6	0	M+NH4	C10H13N3O2	0.00732609	1.19473	0.00699745	0.13819	24.7017	2.72861e+07	21137.2	0.00077465	27837.7	22020.2	13553.7	0.00077465	0.00077465	0.00077465
0.78_403.1096m/z	403.11	0.782817	neg	Penmacric acid	HMDB0029436	Organic acids and derivatives	Carboxylic acids and derivatives	Amino acids, peptides, and analogues			37.5	0	2M-H	C7H10N2O5	-2.72363	1.18235	0.00228613	0.115462	-2.32788	0.199176	5072.75	25468.6	3899.9	3230.95	8087.41	25135.2	21272.5	29998.3
1.12_680.2374n	703.226	1.11523	pos	Hydroxypropyl methyl cellulose	89213	Organic oxygen compounds	Organooxygen compounds	Carbohydrates and carbohydrate conjugates			37.4	0	M+NH4, M+Na	C25H44O21	-0.194047	1.18094	0.00408762	0.123321	-1.61123	0.32732	9948.08	30392.5	4026.99	10456	15361.2	28655.3	30142.4	32379.9
0.80_571.1157m/z	571.116	0.800033	neg	2-Methacryloyloxyethyl phenyl phosphate	70908	Unclassified	Unclassified	Unclassified			38.5	0	2M-H	C12H15O6P	3.01324	1.17447	0.000261162	0.0814825	-1.52698	0.347004	10413.8	30010.6	8463.15	11024.6	11753.6	30510.6	27616.4	31904.8
0.62_779.7645m/z	779.764	0.622617	neg	18Z,21Z-Heptacosadien-10-one	98218	Lipids and lipid-like molecules	Fatty Acyls	Oxygenated hydrocarbons			37.2	0	2M-H	C27H50O	-0.715989	1.16913	0.0383541	0.239786	2.24039	4.72524	28875	6110.79	21024.6	42122.6	23477.7	6531.15	11801.2	0.00077465
0.80_243.1087m/z	243.109	0.803733	pos	Glutaminylasparagine	HMDB0028792	Organic acids and derivatives	Carboxylic acids and derivatives	Amino acids, peptides, and analogues			51.3	59.6	M+H-H2O	C9H16N4O5	-0.203941	1.16051	0.0215543	0.19119	4.58558	24.0103	22141.1	922.148	14353.6	33420.8	18648.8	1902.96	436.509	426.978
2.34_137.0459m/z	137.046	2.34372	pos	Hypoxanthine	83	Organoheterocyclic compounds	Imidazopyrimidines	Purines and purine derivatives	**	C00262	43.3	20.4	M+H	C5H4N4O	0.682775	1.15683	0.0214492	0.191063	-2.44667	0.183433	4737.63	25827.5	2706.42	5397.76	6108.7	36662.5	23232.6	17587.4
0.82_602.9898m/z	602.99	0.817183	neg	Erythrityl Tetranitrate	HMDB0015551	Organic oxygen compounds	Organic oxoanionic compounds	Organic nitrates			39.2	0	2M-H	C4H6N4O12	1.04053	1.15648	0.000135393	0.0529972	2.51985	5.73521	22996.3	4009.67	22420.9	23456.8	23111.1	5090.45	5485.62	1452.93
0.89_199.1191m/z	199.119	0.889283	pos	Nα-Acetyl-L-arginine	58241	Unclassified	Unclassified	Unclassified			37.8	0	M+H-H2O	C8H16N4O3	0.497125	1.15421	0.0104665	0.15192	24.6184	2.57556e+07	19951.6	0.00077465	22470.3	25978	11406.5	0.00077465	0.00077465	0.00077465
2.34_291.0699m/z	291.07	2.34372	pos	Allopurinol riboside	HMDB0000481	Nucleosides, nucleotides, and analogues	Pyrazolo[3,4-d]pyrimidine glycosides	Unclassified			47.2	41.8	M+Na	C10H12N4O5	-0.209728	1.13941	0.00652859	0.135365	-2.43803	0.184535	4363.26	23644.6	2591.8	4830.37	5667.62	30365.8	22493.2	18074.8
0.80_267.0955n	266.088	0.800033	neg	Miserotoxin	67029	Unclassified	Unclassified	Unclassified			38.4	0	M-H, M+FA-H	C9H17NO8	0.362445	1.12029	0.0199893	0.187239	-0.703327	0.614154	30840.7	50216.6	26174.2	27798.5	38549.6	55727.3	50952.7	43969.8
0.84_184.0717m/z	184.072	0.838017	pos	4-Amino-2-hydroxylamino-6-nitrotoluene	71191	Unclassified	Unclassified	Unclassified			40.6	9.46	M+H	C7H9N3O3	0.0615811	1.11226	0.0236384	0.197888	24.5821	2.51156e+07	19455.8	0.00077465	15659.9	30237.5	12470.1	0.00077465	0.00077465	0.00077465
0.82_211.1189m/z	211.119	0.82075	pos	4-(Nitrosoamino)-1-(3-pyridinyl)-1-butanone	HMDB0062376	Organic oxygen compounds	Organooxygen compounds	Carbonyl compounds	**	C19564	38.4	0	M+NH4	C9H11N3O2	-0.0632721	1.10536	0.00881599	0.141922	24.4869	2.35115e+07	18213.2	0.00077465	23582.6	20223.9	10833.1	0.00077465	0.00077465	0.00077465
0.89_277.1097n	300.099	0.889283	pos	Gamma-glutamyl-Methionine	86047	Unclassified	Unclassified	Unclassified			37.3	0	M+H, M+Na	C10H19N3O4S	0.102714	1.10414	0.00312428	0.118697	-1.16116	0.447154	14342.6	32075.2	13824.9	10276.1	18926.8	32239.4	29905.8	34080.6
1.12_252.0835n	253.091	1.11523	pos	2-Keto-3-deoxyoctonate (KDO)	4143	Unclassified	Unclassified	Unclassified			37.3	0	M+H, M+NH4, M+H-H2O	C9H16O8	-4.182	1.10149	0.039728	0.242252	3.53623	11.6015	22070.8	1902.41	11453.4	34471.3	20287.5	1674.67	1550.73	2481.84
1.13_112.0509m/z	112.051	1.13245	pos	Cytosine	HMDB0000630	Organoheterocyclic compounds	Diazines	Pyrimidines and pyrimidine derivatives	***	C00380	50.4	60.8	M+H	C4H5N3O	3.46318	1.07701	0.00645126	0.135365	-1.30454	0.40485	11839.3	29243.6	5811.83	16356.8	13349.1	31130	27186.4	29414.3
0.87_882.1926m/z	882.193	0.87225	pos	(S)-3-hydroxyhexanoyl-CoA	LMFA07050156	Lipids and lipid-like molecules	Fatty Acyls	Fatty acyl thioesters	**	C05268	36.2	0	M+H	C27H46N7O18P3S	2.28777	1.05738	0.0026899	0.118697	-0.667801	0.629465	27590.4	43831.5	26920.9	25435.5	30414.8	39920.7	45667.4	45906.6
5.10_279.1697m/z	279.17	5.09995	pos	Isoleucyl-Phenylalanine	85820	Organic acids and derivatives	Carboxylic acids and derivatives	Amino acids, peptides, and analogues			40.7	9.31	M+H	C15H22N2O3	-2.17041	1.05651	0.0455209	0.26071	-0.97394	0.509114	20060.2	39402.1	14686	27970	17524.5	28625.1	44225.9	45355.4
1.12_116.1437m/z	116.144	1.11523	pos	Isobutylpropylamine	87519	Organic nitrogen compounds	Organonitrogen compounds	Amines			42.5	17.6	M+H	C7H17N	2.98866	1.05097	0.00799438	0.138891	24.3385	2.12134e+07	16433	0.00077465	21861	17113.9	10324.1	0.00077465	0.00077465	0.00077465
8.79_230.2479m/z	230.248	8.79323	pos	Xestoaminol C	53933	Lipids and lipid-like molecules	Sphingolipids	Sphingoid bases			51.6	63.6	M+H	C14H31NO	0.220211	1.02321	0.00234378	0.115462	0.310798	1.24039	79024.5	63709.2	82005.7	75263.4	79804.5	65479	61979.8	63668.9
8.78_301.2021m/z	301.202	8.77598	neg	Lyngbic acid	65452	Unclassified	Unclassified	Unclassified			38.9	0	M+FA-H	C15H28O3	0.389929	1.02278	0.0230239	0.196422	-4.34834	0.0490929	874.911	17821.6	77.511	1368.35	1178.88	9119.19	19061.8	25283.7
0.80_355.0882m/z	355.088	0.800033	neg	Gluconolactone	353	Organic oxygen compounds	Organooxygen compounds	Carbohydrates and carbohydrate conjugates	**	C00198	39.7	0	2M-H	C6H10O6	-0.134204	1.01599	0.0386465	0.240294	-1.22438	0.427981	12971.3	30308.2	9298.26	16294.4	13321.3	19837.5	37395.9	33691.1
9.98_449.3486m/z	449.349	9.97655	pos	Sphinganine-1-phosphocholine	LMSP01060002	Lipids and lipid-like molecules	Sphingolipids	Phosphosphingolipids			48.2	48.3	M+H-H2O	C23H51N2O5P	-3.63666	1.01033	0.00809893	0.138891	-0.353768	0.782537	55680.4	71153.7	57339.2	55323.6	54378.5	77149.3	67270.4	69041.4

## Sheet: Ba_CK
ID	m/z	Retention time (min)	Ion mode	Metabolites	Compound ID	Super Class	Class	Sub Class	level	kegg	Score	Fragmentation Score	Adducts	Formula	Mass Error (ppm)	VIP	P-value	adj.P-value	log2(FC)	FC	average(Ba)	average(CK)	Ba-1	Ba-2	Ba-3	CK-1	CK-2	CK-3
0.75_158.0692n	159.076	0.75255	pos	4-Methylene-L-glutamine	63274	Unclassified	Unclassified	Unclassified			48.1	47.8	M+H, M+K, M+Na	C6H10N2O3	0.252644	15.0256	0.00130999	0.159119	-1.76279	0.294677	679709	2.30662e+06	670849	634783	733494	1.96483e+06	2.65992e+06	2.29512e+06
6.73_290.1365n	313.126	6.7278	pos	Trimethoprim	HMDB0014583	Benzenoids	Phenol ethers	Anisoles		C01965	40	9.57	M+H, M+NH4, M+Na	C14H18N4O3	-4.79269	8.03812	0.0188774	0.289662	0.873179	1.83169	1.14731e+06	626367	1.37612e+06	1.09263e+06	973197	728173	648752	502178
0.77_182.0790n	205.068	0.769583	pos	Galactitol	HMDB0000107	Organic oxygen compounds	Organooxygen compounds	Carbohydrates and carbohydrate conjugates	**	C01697	39.5	0	M+H, M+Na, M+H-H2O	C6H14O6	-0.123712	6.89734	0.000481051	0.148673	-2.18866	0.219355	98649.4	449724	88042.8	71013.3	136892	491034	398033	460104
0.82_684.2319n	707.221	0.82075	pos	Galabiose	86577	Organic oxygen compounds	Organooxygen compounds	Carbohydrates and carbohydrate conjugates		C00760	39.2	0	M+NH4, M+Na, M+H	C24H44O22	-0.751335	5.62876	0.0196247	0.292986	-0.3429	0.788455	965263	1.22425e+06	1.04869e+06	978372	868732	1.19863e+06	1.16324e+06	1.31088e+06
0.77_180.0634n	203.053	0.769583	pos	Beta-D-Glucose	HMDB0000516	Organic oxygen compounds	Organooxygen compounds	Carbohydrates and carbohydrate conjugates	**	C00221	40.7	4.89	M+NH4, M+Na, M+K	C6H12O6	0.0359116	5.62313	0.0366198	0.347562	0.533481	1.44742	852002	588636	944909	701282	909815	518750	595243	651916
1.13_102.1282m/z	102.128	1.13245	pos	Hexylamine	HMDB0032323	Organic nitrogen compounds	Organonitrogen compounds	Amines		C08306	41.9	21.2	M+H	C6H15N	4.68625	5.43928	0.048974	0.370957	-0.884584	0.541644	316742	584780	203095	247758	499373	617359	533202	603779
5.53_227.0890m/z	227.089	5.53135	pos	Diethyl (2S,3R)-2-methyl-3-hydroxysuccinate	66217	Unclassified	Unclassified	Unclassified			39.7	0	M+Na	C9H16O5	-0.197246	5.19484	0.0151568	0.277667	0.895922	1.8608	455637	244861	547804	394487	424619	287792	230069	216722
4.29_200.0473m/z	200.047	4.29358	pos	p-CHLOROPHENYLALANINE	44308	Phenylpropanoids and polyketides	2-arylbenzofuran flavonoids	Unclassified			52.5	88.1	M+H	C9H10ClNO2	0.294077	5.07324	0.0497076	0.373904	-0.457032	0.728483	626662	860228	675183	484306	720497	802899	834433	943354
8.83_317.2930n	318.3	8.83395	pos	Phytosphingosine	7066	Organic nitrogen compounds	Organonitrogen compounds	Amines	**	C12144	44	23.4	M+H, M+Na	C18H39NO3	-0.0944003	4.76197	0.0435779	0.348829	1.22033	2.32999	360895	154891	353737	476545	252402	132499	211210	120963
0.78_182.0782n	181.071	0.782817	neg	L-Iditol	62390	Organic oxygen compounds	Organooxygen compounds	Carbohydrates and carbohydrate conjugates		C01507	38.4	0	M-H, M+FA-H, M-H2O-H	C6H14O6	-4.51263	4.28184	0.000478325	0.148673	-2.80005	0.143583	22671.3	157898	19572.6	15848.2	32593.2	178225	136889	158578
0.89_143.0947n	144.102	0.889283	pos	L-2-Amino-3-methylenehexanoic acid	HMDB0030410	Organic acids and derivatives	Carboxylic acids and derivatives	Amino acids, peptides, and analogues			41.2	7.7	M+H, M+Na	C7H13NO2	0.386933	3.93104	0.0126065	0.258954	0.923377	1.89655	247983	130755	227221	239679	277050	171578	92928.1	127759
0.68_317.1149m/z	317.115	0.683133	pos	2-(4-hydroxy-3-methylbut-2-en-1-yl)-4-(3-methylbut-2-en-1-yl)benzene-1,3,5-triol	HMDB0133045	Benzenoids	Phenols	Benzenetriols and derivatives			38.8	0.608	M+K	C16H22O4	-0.361589	3.84904	0.00211585	0.184173	0.932056	1.90799	228592	119808	219383	245437	220958	145230	103515	110678
0.80_503.1286m/z	503.129	0.800033	neg	5a,11a-Dehydrooxytetracycline	72132	Unclassified	Unclassified	Unclassified			37.3	0	M+FA-H	C22H22N2O9	-4.60786	3.83996	0.0156789	0.277667	-0.643079	0.640345	210297	328412	255349	159424	216118	310323	338129	336785
0.87_267.0723m/z	267.072	0.86955	neg	(3,4,5,6-tetrahydroxyoxan-2-yl)methyl acetate	HMDB0125202	Organic oxygen compounds	Organooxygen compounds	Carbohydrates and carbohydrate conjugates			54.7	74.8	M+FA-H	C8H14O7	0.535274	3.79352	0.01479	0.277667	-1.07078	0.47606	104632	219787	114343	92677	106875	179017	208663	271680
0.87_268.0794n	291.069	0.87225	pos	3-Deoxy-D-glycero-D-galacto-2-nonulosonic acid	HMDB0000425	Organic oxygen compounds	Organooxygen compounds	Carbohydrates and carbohydrate conjugates			45.6	30.6	M+NH4, M+Na	C9H16O9	-0.0639336	3.71727	0.0166909	0.277754	-1.20587	0.433508	84588.5	195125	84955.6	82079	86731.1	149611	189965	245801
0.73_198.1238m/z	198.124	0.7349	pos	L-Histidine trimethylbetaine	HMDB0029422	Organic acids and derivatives	Carboxylic acids and derivatives	Amino acids, peptides, and analogues	**	C05575	48.5	45.3	M+H	C9H15N3O2	0.418134	3.63124	0.00514082	0.214081	2.07531	4.21436	128997	30608.8	155118	107953	123919	52281.1	23441.1	16104.4
1.12_231.1583n	254.147	1.11523	pos	Gamma-Aminobutyryl-lysine	HMDB0001959	Organic acids and derivatives	Peptidomimetics	Hybrid peptides			46.9	44.9	M+Na, M+H	C10H21N3O3	-0.114471	3.63083	0.000942665	0.159119	-2.48094	0.179127	21039.9	117458	25280.3	15201.6	22637.9	99036	117562	135776
0.75_160.0797m/z	160.08	0.75255	pos	2-[(Ethylthio)methyl]furan	94421	Organoheterocyclic compounds	Heteroaromatic compounds	Unclassified			36.5	0	M+NH4	C7H10OS	4.72007	3.62475	0.00379787	0.204737	-1.86302	0.2749	36403.3	132424	37782.9	32002.2	39424.7	109854	162732	124684
2.25_251.1018n	252.109	2.24808	pos	5'-Deoxyadenosine	63895	Nucleosides, nucleotides, and analogues	5'-deoxyribonucleosides	Unclassified		C05198	53.2	74.8	M+H, M+Na	C10H13N5O3	-0.136967	3.53534	0.0186765	0.289287	-0.641795	0.640915	174209	271813	167660	155547	199422	238969	313326	263144
15.50_293.1794m/z	293.179	15.4952	neg	Sodium Tetradecyl Sulfate	HMDB0014607	Organic acids and derivatives	Organic sulfuric acids and derivatives	Sulfuric acid esters			50.2	57.5	M-H	C14H30O4S	0.590793	3.45483	0.0232982	0.313165	0.369791	1.29217	443640	343330	432914	495396	402610	348193	351253	330545
1.92_579.2927m/z	579.293	1.92105	pos	PI(18:2(9Z,12Z)/0:0)	LMGP06050010	Lipids and lipid-like molecules	Glycerophospholipids	Glycerophosphoinositols			38.6	0	M+H-H2O	C27H49O12P	-0.310476	3.37451	0.0403253	0.347562	0.265676	1.2022	582443	484482	580672	636328	530330	497717	461223	494505
0.86_221.0900n	244.079	0.8552	pos	N-Acetylgalactosamine	HMDB0000212	Organic oxygen compounds	Organooxygen compounds	Carbohydrates and carbohydrate conjugates	**	C01074	44.2	25.8	M+Na, M+K, M+H	C8H15NO6	0.185514	3.36989	0.0230398	0.312018	-0.912769	0.531165	106356	200232	106822	107081	105166	166429	182528	251741
1.06_324.2168m/z	324.217	1.05777	pos	Latanoprost Lactol	63040	Unclassified	Unclassified	Unclassified			39.2	0	M+NH4	C18H26O4	-0.310639	3.26258	0.0306295	0.335334	-0.261697	0.834106	437484	524495	416203	490121	406129	527047	520277	526159
0.87_828.2741n	851.263	0.87225	pos	Maltopentaose	HMDB0012254	Organic oxygen compounds	Organooxygen compounds	Carbohydrates and carbohydrate conjugates	***		38.8	0	M+NH4, M+Na, M+H, M+H-H2O	C30H52O26	-0.757283	3.2317	0.00624985	0.221346	-0.217366	0.860134	478704	556546	482404	468371	485337	532144	580057	557435
0.73_462.1021m/z	462.102	0.730667	neg	1-O-(2-Acetamido-2-deoxy-alpha-D-glucopyranosyl)-1D-myo-inositol 3-phosphate	73341	Unclassified	Unclassified	Unclassified			39.1	0	M-H	C14H26NO14P	0.562813	3.20951	0.0110237	0.250789	-0.721007	0.606674	124848	205791	155785	96333.2	122426	211988	210706	194677
4.29_202.0443m/z	202.044	4.29358	pos	Thiabendazole	HMDB0014868	Organoheterocyclic compounds	Benzimidazoles	Unclassified		C07131	37.4	0	M+H	C10H7N3S	4.72284	2.94856	0.0444267	0.351011	-0.46795	0.722991	203234	281102	219397	157636	232669	263328	271740	308236
0.51_543.1873m/z	543.187	0.511633	pos	Ikarisoside D	LMPK12111724	Lipids and lipid-like molecules	Polyketides	Flavonoids			39.1	0.599	M+H	C28H30O11	2.19789	2.79478	0.0166447	0.277754	-0.41605	0.749474	190249	253843	170315	179109	221322	256542	247616	257372
0.82_189.1234m/z	189.123	0.82075	pos	N-Alpha-acetyllysine	HMDB0000446	Organic acids and derivatives	Carboxylic acids and derivatives	Amino acids, peptides, and analogues		C12989	49.7	58.1	M+H	C8H16N2O3	0.307719	2.74441	0.0181122	0.285121	-1.856	0.276242	22248.8	80541.1	30790	14195.8	21760.7	57283.8	106615	77724.2
4.75_245.1859m/z	245.186	4.7532	pos	Leucyl-Leucine	HMDB0028933	Organic acids and derivatives	Carboxylic acids and derivatives	Amino acids, peptides, and analogues	***	C11332	42.8	17.3	M+H	C12H24N2O3	-0.239022	2.59235	0.0386617	0.347562	-0.742979	0.597504	84605.9	141599	99098.8	56029.5	98689.4	117575	157331	149891
0.62_164.0669m/z	164.067	0.615033	pos	5-N-Methyloxaluric acid	68858	Unclassified	Unclassified	Unclassified			36.1	0	M+NH4	C4H6N2O4	2.27141	2.56926	0.00410792	0.204775	0.596316	1.51185	149631	98971.7	139387	156274	153230	102026	108957	85931.8
6.73_336.2015m/z	336.202	6.7278	pos	LY171883	43454	Unclassified	Unclassified	Unclassified			37.8	0	M+NH4	C16H22N4O3	-4.76198	2.47309	0.0262822	0.321271	0.784484	1.72248	120443	69924.4	143836	108988	108505	81791	75425.1	52557.2
12.79_353.1427m/z	353.143	12.7914	neg	O-Ureidohomoserine	HMDB0012271	Organic acids and derivatives	Carboxylic acids and derivatives	Amino acids, peptides, and analogues			40.4	11.7	2M-H	C5H11N3O4	0.263304	2.43087	0.00802508	0.224702	1.55162	2.93145	67167	22912.5	74007.7	61794.5	65698.9	39187.1	12162.7	17387.8
0.87_1152.3805n	1175.37	0.87225	pos	Celloheptaose	63209	Unclassified	Unclassified	Unclassified			37.2	0	M+NH4, M+Na, M+H	C42H72O36	0.124931	2.31211	0.02858	0.330066	-0.390656	0.762783	138573	181667	158991	135267	121460	171929	194606	178466
8.94_362.3263m/z	362.326	8.93608	pos	1-O-(2-methoxy-4-hexadecenyl)-sn-glycerol	LMGL01020038	Lipids and lipid-like molecules	Glycerolipids	Monoradylglycerols			50.7	58.2	M+NH4	C20H40O4	-0.530271	2.30689	0.0240232	0.314365	1.61707	3.06752	67013.5	21846.1	65936.1	88541.1	46563.2	19802.9	29498.9	16236.7
0.89_508.2002m/z	508.2	0.889283	pos	Phloroacetophenone 6'-[xylosyl-(1->6)-glucoside]	88670	Organic oxygen compounds	Organooxygen compounds	Carbohydrates and carbohydrate conjugates			37	0	M+NH4	C21H30O13	-4.65317	2.20849	0.0119441	0.258163	3.74469	13.4049	40654.3	3032.78	55015.1	25390.3	41557.4	4592.11	2747.46	1758.77
0.86_465.1692m/z	465.169	0.8552	pos	7-Hydroxyrisperidone	2350	Unclassified	Unclassified	Unclassified			37.1	0	M+K	C23H27FN4O3	-1.60406	2.03686	0.0182194	0.285121	-2.33164	0.198659	8317.94	41870.5	7047.46	8671.8	9234.55	29256	37853.7	58501.8
3.99_297.1073n	320.097	3.99187	pos	2-Methylguanosine	HMDB0005862	Nucleosides, nucleotides, and analogues	Purine nucleosides	Unclassified			45.6	33.8	M+Na, M+K, M+H	C11H15N5O5	-0.0943841	2.02971	0.0177876	0.285121	1.89675	3.72374	43943	11800.8	54994.9	31163.2	45671	20814.9	7872.46	6715.01
6.73_329.0996m/z	329.1	6.7278	pos	Cimifugin	67340	Unclassified	Unclassified	Unclassified			38.7	0	M+Na	C16H18O6	0.0996197	1.99519	0.0183184	0.285766	0.768068	1.70299	77667.8	45606.8	88678.3	78105.8	66219.1	54531	45853.3	36435.9
0.87_335.0597m/z	335.06	0.86955	neg	3-hydroxy-2-(3-methoxyphenyl)-5-sulfino-3,4-dihydro-2H-1-benzopyran-7-olate	HMDB0127797	Phenylpropanoids and polyketides	Flavonoids	O-methylated flavonoids			40.2	15.2	M-H	C16H16O6S	0.7011	1.91042	0.0197177	0.292986	-1.07388	0.475039	26746.8	56304.5	28363.7	23975.5	27901.4	43469.2	55259.7	70184.6
0.82_397.0422m/z	397.042	0.82075	pos	Furo[3,4-b]pyridine-3-carboxylic acid, 5,7-dihydro-2-methyl-4-(3-nitrophenyl)-5-oxo-, 2-hydroxyethyl	1548	Unclassified	Unclassified	Unclassified			36	0	M+K	C17H14N2O7	-3.02663	1.8192	0.00772715	0.223785	0.686584	1.60947	66588.4	41372.9	75720.4	64079.6	59965.1	45180.9	39441.6	39496.3
6.26_218.1150n	241.105	6.25667	pos	3-hydroxy-sebacic acid	LMFA01170092	Organic acids and derivatives	Hydroxy acids and derivatives	Medium-chain hydroxy acids and derivatives			39.6	3.52	M+H, M+Na	C10H18O5	-1.98557	1.78551	0.0125639	0.258954	1.40168	2.64209	39943.1	15118	50936.3	32705.7	36187.3	17453.7	15311.2	12589.1
0.87_189.1001n	190.107	0.87225	pos	2 -(Butylamido)-4-hydroxybutanoic acid	69240	Unclassified	Unclassified	Unclassified			40.5	6.18	M+H, M+Na	C8H15NO4	0.193495	1.78341	0.0417652	0.348711	-1.06876	0.476729	25299.3	53068.4	37994.4	11927.5	25975.9	43346.9	53045.2	62813
10.70_298.2508n	281.247	10.7046	pos	9,10-epoxyoctadecanoic acid	HMDB0061650	Lipids and lipid-like molecules	Fatty Acyls	Fatty acids and conjugates	**	C19620	38.6	0	M+H-H2O, M+Na	C18H34O3	-0.142273	1.75336	0.030511	0.335334	0.145362	1.10601	264283	238952	261625	275914	255309	245854	229862	241139
4.37_230.1630n	231.17	4.36935	pos	Valyl-Isoleucine	86022	Organic acids and derivatives	Carboxylic acids and derivatives	Amino acids, peptides, and analogues			46.6	36	M+H, M+Na	C11H22N2O3	-0.0879402	1.74141	0.0348848	0.342452	-0.87501	0.54525	30618	56154.1	34536.8	20455.6	36861.7	43614.2	61079.6	63768.5
11.41_338.2455n	361.235	11.4077	pos	5,6-DHET	HMDB0002343	Lipids and lipid-like molecules	Fatty Acyls	Eicosanoids	**	C14772	48.6	50.4	M+NH4, M+Na	C20H34O4	-0.662015	1.72354	0.00139164	0.159119	0.333453	1.26003	106280	84347.6	104369	111342	103129	86522.2	83276	83244.7
0.80_204.0867m/z	204.087	0.803733	pos	N-Acetylmannosamine	HMDB0001129	Organic oxygen compounds	Organooxygen compounds	Carbohydrates and carbohydrate conjugates	**	C00645	44.5	32.7	M+H-H2O	C8H15NO6	0.272043	1.72065	0.0277598	0.327716	-0.58077	0.668607	48972.8	73246	61689.3	39783.1	45446	69211.6	78885.4	71641.2
5.10_279.1697m/z	279.17	5.09995	pos	Isoleucyl-Phenylalanine	85820	Organic acids and derivatives	Carboxylic acids and derivatives	Amino acids, peptides, and analogues			40.7	9.31	M+H	C15H22N2O3	-2.17041	1.62081	0.0353621	0.342452	-1.18825	0.438835	17291	39402.1	21323.9	8162.37	22386.8	28625.1	44225.9	45355.4
8.73_158.1540m/z	158.154	8.7327	pos	(E)-2-nonen-1-al	75320	Unclassified	Unclassified	Unclassified			39.6	0	M+NH4	C9H16O	0.493456	1.60371	0.0425561	0.348711	0.173406	1.12772	193808	171859	192378	204992	184054	173526	163647	178404
0.73_154.1340m/z	154.134	0.7349	pos	2-Isopropyl-5-methylpyrazine	HMDB0037151	Organoheterocyclic compounds	Diazines	Pyrazines			40.9	9.55	M+NH4	C8H12N2	0.7636	1.58303	0.0051839	0.214081	2.20376	4.60679	23871.5	5181.81	28948.1	19682.9	22983.6	9145.18	3734.85	2665.39
3.09_242.0901n	287.089	3.08708	neg	Telbivudine	HMDB0015394	Nucleosides, nucleotides, and analogues	Pyrimidine nucleosides	Pyrimidine 2'-deoxyribonucleosides			40	3.8	M-H, M+FA-H	C10H14N2O5	-0.803111	1.56532	0.0084513	0.226938	-0.536678	0.689357	41097.4	59617.1	38318	38938.8	46035.5	55085.1	65090.4	58675.8
10.74_633.2817m/z	633.282	10.7431	pos	OOB-PG	LMGP20060019	Lipids and lipid-like molecules	Glycerophospholipids	Oxidized glycerophospholipids			38	0	M+K	C28H51O11P	2.6934	1.54192	0.00580784	0.214794	-2.02642	0.245464	6095.17	24831.2	6273.77	2716.48	9295.26	28367.9	19026	27099.8
0.77_421.0658m/z	421.066	0.76565	neg	{[3,4-dihydroxy-5-(hydroxymethyl)-5-{[3,4,5-trihydroxy-6-(hydroxymethyl)oxan-2-yl]oxy}oxolan-2-yl]methoxy}sulfonic acid	HMDB0125626	Organic oxygen compounds	Organooxygen compounds	Carbohydrates and carbohydrate conjugates			47.8	47.4	M-H	C12H22O14S	0.114597	1.50989	0.0181496	0.285121	-0.291497	0.817054	81544.8	99803.5	82127	78782.1	83725.3	106255	102014	91141.5
6.85_905.2583m/z	905.258	6.85003	pos	Vitisifuran A	HMDB0034785	Phenylpropanoids and polyketides	2-arylbenzofuran flavonoids	Unclassified			37.7	0	M+H	C56H40O12	-1.08205	1.50731	0.015146	0.277667	-2.84952	0.138742	2955.79	21304.2	3404.35	2123.54	3339.5	16153.2	17526.3	30233.2
0.89_277.1097n	300.099	0.889283	pos	Gamma-glutamyl-Methionine	86047	Unclassified	Unclassified	Unclassified			37.3	0	M+H, M+Na	C10H19N3O4S	0.102714	1.43244	0.00300259	0.198231	-0.96682	0.511633	16410.7	32075.2	17436	12345.6	19450.6	32239.4	29905.8	34080.6
0.89_1152.3808n	1197.38	0.887333	neg	Maltoheptaose	64952	Organic oxygen compounds	Organooxygen compounds	Carbohydrates and carbohydrate conjugates			36.8	0	M-H, M+FA-H	C42H72O36	0.448313	1.42673	0.00122217	0.159119	-0.248119	0.841993	79556.6	94486	82755.7	78981.7	76932.4	95652.3	94424.8	93380.9
6.86_904.2525n	949.25	6.86095	neg	Vitisifuran B	HMDB0035496	Phenylpropanoids and polyketides	2-arylbenzofuran flavonoids	Unclassified			37.1	0	M-H, M+FA-H	C56H40O12	0.605545	1.36434	0.0354534	0.342452	-3.5013	0.0883089	1551.47	17568.6	885.96	1536.91	2231.52	11049.6	13999.5	27656.8
10.90_276.1594m/z	276.159	10.8963	pos	4-Hydroxypropranolol	2171	Unclassified	Unclassified	Unclassified			38.9	0	M+H	C16H21NO3	0.0565964	1.357	0.000355844	0.136977	2.58947	6.01877	15836.6	2631.2	16247.9	15816.8	15445	4931.1	1403.09	1559.41
11.87_632.4156m/z	632.416	11.8696	pos	Synaptolepis factor K1	67502	Unclassified	Unclassified	Unclassified			38.7	0	M+NH4	C36H54O8	-0.199637	1.34966	0.042378	0.348711	0.376961	1.2986	68392.3	52666.1	64810.6	76098.4	64268	60001.1	49925.1	48071.9
2.48_203.1391m/z	203.139	2.47962	pos	Alanyl-Leucine	HMDB0028691	Organic acids and derivatives	Carboxylic acids and derivatives	Amino acids, peptides, and analogues	***		48.1	46.8	M+H	C9H18N2O3	0.64377	1.34872	0.021472	0.301252	-1.11661	0.461175	12396.4	26880.1	13744	8284.64	15160.7	20423.6	31653.5	28563.2
11.41_384.3107m/z	384.311	11.4077	pos	AX 048	64840	Unclassified	Unclassified	Unclassified			38.9	0	M+H	C22H41NO4	-0.450331	1.28113	0.0160396	0.277667	0.314684	1.24374	67077.3	53932	64198.7	72026.3	65007	58054.6	52876.2	50865.2
7.56_332.2561n	355.245	7.56452	pos	9,10,13-Trihydroxystearic acid	HMDB0030935	Lipids and lipid-like molecules	Fatty Acyls	Fatty acids and conjugates			38.8	0	M+H, M+Na, M+H-H2O	C18H36O5	-0.410866	1.27173	0.0475261	0.363774	-0.938399	0.521812	15321.2	29361.6	24978.1	10103.1	10882.5	28178.4	31655.2	28251.4
0.77_219.0451m/z	219.045	0.76565	neg	3-Hydroxyflavone	HMDB0031816	Phenylpropanoids and polyketides	Flavonoids	Flavones	***	C01495	36.9	0	M-H2O-H	C15H10O3	-0.420417	1.25079	0.000129909	0.0815238	-2.62521	0.162081	2195.25	13544.1	2094.23	1030.5	3461.01	13480.8	12993.8	14157.7
0.77_381.1000m/z	381.1	0.769583	pos	Lactobionic acid	44767	Unclassified	Unclassified	Unclassified			37.4	0	M+Na	C12H22O12	-1.0571	1.23382	0.0116183	0.254592	-0.509569	0.702432	28493	40563.4	31481.3	26297.2	27700.5	37505.4	39213	44971.8
0.83_509.0206m/z	509.021	0.834383	neg	Sulfathiazole	43338	Benzenoids	Benzene and substituted derivatives	Benzenesulfonamides		C11169	36.1	0	2M-H	C9H9N3O2S2	1.24999	1.17166	0.00834496	0.226938	0.597141	1.51272	30451.3	20130.2	31289	31773.7	28291.3	21928.3	16472.9	21989.5
0.89_525.0038m/z	525.004	0.887333	neg	Ponceau SX	73193	Benzenoids	Naphthalenes	Naphthalene sulfonic acids and derivatives			36.4	0	M+FA-H	C18H14N2Na2O7S2	3.80946	1.16707	0.0271593	0.325316	3.95853	15.5467	11909.6	766.054	18349.5	7702.08	9677.2	859.716	945.165	493.282
0.87_403.0471m/z	403.047	0.86955	neg	1,2-Glyceryl dinitrate glucuronide	1583	Unclassified	Unclassified	Unclassified			37.4	0	M+FA-H	C9H14N2O13	-1.89781	1.15164	0.0241001	0.314365	-1.14583	0.45193	9081.58	20095.1	8572.68	9314.94	9357.13	16189.1	17868.8	26227.4
3.85_233.1495m/z	233.15	3.8506	pos	Threoninyl-Isoleucine	85957	Organic acids and derivatives	Carboxylic acids and derivatives	Amino acids, peptides, and analogues			52	64.7	M+H	C10H20N2O4	-0.331128	1.14319	0.0492189	0.372382	-1.20928	0.432485	8627.01	19947.6	8789.1	6483.35	10608.6	12435.8	22050.8	25356.1
6.73_204.0999n	205.107	6.7278	pos	2-hydroxy-7-methyl-Octanedioic acid	LMFA01170136	Lipids and lipid-like molecules	Fatty Acyls	Fatty Acids and Conjugates			42.4	16.5	M+H-H2O, M+H	C9H16O5	0.854617	1.1415	0.0229213	0.311794	0.982865	1.97639	21513.4	10885.2	26753.1	19876.4	17910.7	12823.5	11290.8	8541.39
4.19_231.1703m/z	231.17	4.19468	pos	Valyl-Leucine	HMDB0029131	Organic acids and derivatives	Carboxylic acids and derivatives	Amino acids, peptides, and analogues	***		51.8	62.1	M+H	C11H22N2O3	0.0512501	1.13105	0.0417118	0.348711	-0.523401	0.69573	25009.9	35947.7	28005.6	18650	28374.2	33073.2	39506.6	35263.4
0.62_192.0618m/z	192.062	0.615033	pos	Pyridoxine	HMDB0000239	Organoheterocyclic compounds	Pyridines and derivatives	Pyridoxines	***	C00314	36.9	0	M+Na	C8H11NO3	-7.95006	1.11901	0.014825	0.277667	0.554941	1.46911	32178	21903.1	29627	35743.2	31163.8	22484.2	24518.2	18706.7
7.59_331.2492m/z	331.249	7.58907	neg	2-hydroxy-heptadecanoic acid	LMFA01050052	Lipids and lipid-like molecules	Fatty Acyls	Fatty Acids and Conjugates			46.8	37.5	M+FA-H	C17H34O3	0.65238	1.10449	0.0397784	0.347562	-1.02182	0.492495	10060.7	20428	16675.1	6375.08	7131.85	19037.2	22272.6	19974.1
8.20_517.2198m/z	517.22	8.20212	pos	3β,5β-Tetrahydronorethindrone glucuronide	1055	Unclassified	Unclassified	Unclassified			38.6	0	M+K	C26H38O8	0.0223294	1.0976	0.00946946	0.241416	-2.89861	0.134101	1419.11	10582.4	159.178	1479.72	2618.43	6930.68	12416.1	12400.4
1.12_151.0495n	152.057	1.11523	pos	8-Hydroxyadenine	5527	Organoheterocyclic compounds	Imidazopyrimidines	Purines and purine derivatives			36.7	0	M+H, M+Na	C5H5N5O	0.347603	1.09528	0.0188775	0.289662	-0.523629	0.69562	22432.4	32248.1	24869.3	17316.6	25111.3	31732.9	32676.6	32334.7
7.48_334.2950m/z	334.295	7.4832	pos	1-O-(2R-methoxy-4Z-tetradecenyl)-sn-glycerol	LMGL01020046	Lipids and lipid-like molecules	Glycerolipids	Monoradylglycerols			52	65.6	M+NH4	C18H36O4	-0.509199	1.09392	0.00294852	0.198231	0.896752	1.86187	19646.5	10552.1	18375.5	19775.1	20789	10530.1	12676.7	8449.38
0.80_571.1157m/z	571.116	0.800033	neg	2-Methacryloyloxyethyl phenyl phosphate	70908	Unclassified	Unclassified	Unclassified			38.5	0	2M-H	C12H15O6P	3.01324	1.08533	0.0296586	0.331044	-0.597111	0.661076	19839.3	30010.6	24776	15075.9	19666	30510.6	27616.4	31904.8
2.02_191.1041m/z	191.104	2.01692	pos	8-Hydroxycarvotanacetone	265099	Unclassified	Unclassified	Unclassified			38	0	M+Na	C10H16O2	-1.08177	1.07884	0.0390533	0.347562	0.311646	1.24112	51502.1	41496.3	54954.6	54396.7	45154.9	40967.4	40222.6	43298.9
0.87_505.1763m/z	505.176	0.87225	pos	Raffinose	HMDB0003213	Organic oxygen compounds	Organooxygen compounds	Carbohydrates and carbohydrate conjugates	**	C00492	37.4	0	M+H	C18H32O16	0.0599192	1.07317	0.0320361	0.33618	-0.308084	0.807714	40564	50220.8	44226.6	40339	37126.5	46838.7	49539.4	54284.3
7.71_399.1625m/z	399.163	7.70918	pos	N-Acetyl-9-O-lactoylneuraminic acid	5735	Organic acids and derivatives	Carboxylic acids and derivatives	Amino acids, peptides, and analogues			38.2	0	M+NH4	C14H23NO11	4.16834	1.07309	0.0299636	0.333313	1.47997	2.78942	14616.1	5239.82	20059.7	11244.8	12543.8	6449.78	3934.61	5335.07
12.79_438.1205m/z	438.12	12.7914	neg	Dihydromacarpine	64389	Unclassified	Unclassified	Unclassified			38.3	0	M+FA-H	C22H19NO6	2.61876	1.03822	0.0113809	0.253404	2.14086	4.41026	10643.8	2413.43	12017.8	10657.8	9255.92	5709.67	238.572	1292.04
12.36_364.3420m/z	364.342	12.3591	pos	1-O-(2-methoxy-hexadecyl)-sn-glycerol	LMGL01020037	Lipids and lipid-like molecules	Glycerolipids	Monoradylglycerols			38.5	0	M+NH4	C20H42O4	-0.518197	1.03693	0.0410051	0.347562	-0.250668	0.840507	50066.7	59567.2	47052.9	52938.9	50208.3	64733.7	55594	58374
0.84_173.0922m/z	173.092	0.838017	pos	L-prolyl-L-glycine	62025	Unclassified	Unclassified	Unclassified			45.9	34.1	M+H	C7H12N2O3	0.555663	1.03227	0.00214213	0.184173	-1.65975	0.316494	3623.68	11449.4	4712.46	2229.78	3928.79	9858.97	12687.1	11802.3
12.11_414.4304m/z	414.43	12.1078	pos	3,13,19-trimethyl-tricosanoic acid	4301	Unclassified	Unclassified	Unclassified			38.3	0	M+NH4	C26H52O2	-0.368455	1.01637	0.00455878	0.208207	0.272161	1.20762	44852.2	37141.1	45416	46145.4	42995.1	38836.8	35562.2	37024.3
3.81_203.1391m/z	203.139	3.8115	pos	ALANYL-dl-LEUCINE	44268	Unclassified	Unclassified	Unclassified			49.8	54.7	M+H	C9H18N2O3	0.411306	1.01562	0.0332416	0.336771	-1.13701	0.454702	7140.76	15704.3	7798.2	5080.88	8543.19	10800.1	17636	18676.7
6.73_292.1417n	315.131	6.7278	pos	Phenylbutyrylglutamine	HMDB0011687	Organic acids and derivatives	Carboxylic acids and derivatives	Amino acids, peptides, and analogues			37.1	0	M+NH4, M+Na	C15H20N2O4	-2.17879	1.01006	0.0214577	0.301252	0.904105	1.87138	17690	9452.88	21630.7	15735.7	15703.5	11216.4	9649.09	7493.2

## Sheet: BmK_CK
ID	m/z	Retention time (min)	Ion mode	Metabolites	Compound ID	Super Class	Class	Sub Class	level	kegg	Score	Fragmentation Score	Adducts	Formula	Mass Error (ppm)	VIP	P-value	adj.P-value	log2(FC)	FC	average(BmK)	average(CK)	BmK-1	BmK-2	BmK-3	CK-1	CK-2	CK-3
0.77_182.0790n	205.068	0.769583	pos	Galactitol	HMDB0000107	Organic oxygen compounds	Organooxygen compounds	Carbohydrates and carbohydrate conjugates	**	C01697	39.5	0	M+H, M+Na, M+H-H2O	C6H14O6	-0.123712	6.84949	0.0218332	0.883176	-1.07264	0.475449	213821	449724	246314	295138	100011	491034	398033	460104
0.73_198.1238m/z	198.124	0.7349	pos	L-Histidine trimethylbetaine	HMDB0029422	Organic acids and derivatives	Carboxylic acids and derivatives	Amino acids, peptides, and analogues	**	C05575	48.5	45.3	M+H	C9H15N3O2	0.418134	3.75941	0.0328941	0.883176	1.69622	3.2405	99188	30608.8	134738	89418.6	73407.2	52281.1	23441.1	16104.4
0.80_503.1286m/z	503.129	0.800033	neg	5a,11a-Dehydrooxytetracycline	72132	Unclassified	Unclassified	Unclassified			37.3	0	M+FA-H	C22H22N2O9	-4.60786	3.55778	0.0443318	0.883176	-0.31637	0.803088	263744	328412	227165	297762	266305	310323	338129	336785
1.13_136.0619m/z	136.062	1.13245	pos	Adenine	HMDB0000034	Organoheterocyclic compounds	Imidazopyrimidines	Purines and purine derivatives	***	C00147	44.7	28.6	M+H	C5H5N5	0.837927	3.42406	0.00355655	0.883176	1.50127	2.83092	78786.6	27830.8	85658	87965.7	62736.2	31423.9	27468.2	24600.3
0.73_462.1021m/z	462.102	0.730667	neg	1-O-(2-Acetamido-2-deoxy-alpha-D-glucopyranosyl)-1D-myo-inositol 3-phosphate	73341	Unclassified	Unclassified	Unclassified			39.1	0	M-H	C14H26NO14P	0.562813	2.96662	0.04587	0.883176	-0.357776	0.780367	160592	205791	134860	186065	160852	211988	210706	194677
0.87_990.3279n	1035.33	0.86955	neg	Cellohexaose	63208	Unclassified	Unclassified	Unclassified			39	0	M-H, M+FA-H	C36H62O31	0.44113	2.80147	0.0267136	0.883176	-0.192624	0.875013	261022	298307	267884	246663	268520	306898	306089	281933
4.23_229.1547m/z	229.155	4.2342	pos	Leucylproline	HMDB0011175	Organic acids and derivatives	Carboxylic acids and derivatives	Amino acids, peptides, and analogues	***		52	63.9	M+H	C11H20N2O3	0.111322	1.71001	0.030083	0.883176	0.373972	1.29592	60800.4	46917	60564.5	67445	54391.8	44572.2	45538	50640.6
0.73_154.1340m/z	154.134	0.7349	pos	2-Isopropyl-5-methylpyrazine	HMDB0037151	Organoheterocyclic compounds	Diazines	Pyrazines			40.9	9.55	M+NH4	C8H12N2	0.7636	1.64168	0.0365974	0.883176	1.82791	3.55022	18396.5	5181.81	25825.2	15880.4	13484	9145.18	3734.85	2665.39
1.12_243.0856n	266.075	1.11523	pos	Cytidine	HMDB0000089	Nucleosides, nucleotides, and analogues	Pyrimidine nucleosides	Unclassified	***	C00475	38.6	0	M+H, M+Na	C9H13N3O5	0.270263	1.60938	0.0221259	0.883176	0.830338	1.7781	27451.1	15438.4	30479.4	30786	21087.8	17238	14496.6	14580.6
0.87_275.9927m/z	275.993	0.87225	pos	S-Cysteinosuccinic acid	86255	Organic acids and derivatives	Carboxylic acids and derivatives	Amino acids, peptides, and analogues			36.4	0	M+K	C7H11NO6S	-4.83096	1.50007	0.0174546	0.883176	1.41049	2.65828	16805.2	6321.84	14466.2	21645.5	14303.9	8366.76	6246.74	4352.03
7.50_243.1835n	226.18	7.5041	pos	N-Undecanoylglycine	HMDB0013286	Organic acids and derivatives	Carboxylic acids and derivatives	Amino acids, peptides, and analogues			44.1	24.6	M+H-H2O, M+Na, M+H	C13H25NO3	0.0455578	1.44862	0.0481961	0.883176	-0.128842	0.914565	111026	121397	108375	106631	118071	119524	121916	122752
14.17_333.2036m/z	333.204	14.1665	pos	13-hydroperoxy-9,11E,15Z-octadecatrienoic acid	35358	Unclassified	Unclassified	Unclassified			36.2	0	M+Na	C18H30O4	-0.189644	1.41288	0.0404566	0.883176	-0.12741	0.915473	107673	117615	105193	104637	113190	117792	114316	120737
0.82_397.0422m/z	397.042	0.82075	pos	Furo[3,4-b]pyridine-3-carboxylic acid, 5,7-dihydro-2-methyl-4-(3-nitrophenyl)-5-oxo-, 2-hydroxyethyl	1548	Unclassified	Unclassified	Unclassified			36	0	M+K	C17H14N2O7	-3.02663	1.38884	0.0273555	0.883176	0.289795	1.22247	50577	41372.9	54273.2	49679.2	47778.7	45180.9	39441.6	39496.3
1.13_134.0461m/z	134.046	1.1314	neg	Ethyl carbamate	HMDB0031219	Organic acids and derivatives	Carboximidic acids and derivatives	Unclassified		C01537	39.3	3.63	M+FA-H	C3H7NO2	2.80798	1.17765	0.00434569	0.883176	1.22852	2.34327	10583.7	4516.63	11451.6	11653.2	8646.3	5138.14	4589.98	3821.77
0.84_238.0134m/z	238.013	0.838017	pos	Sulbactam sodium	69757	Unclassified	Unclassified	Unclassified			36.2	0	M+H-H2O	C8H10NNaO5S	-4.14983	1.15248	0.00167753	0.883176	-0.75437	0.592805	8493.77	14328.1	8754.95	9169.05	7557.32	15078.3	14780.7	13125.3
11.31_303.2318m/z	303.232	11.3133	pos	8,9-Epoxyeicosatrienoic acid	HMDB0002232	Lipids and lipid-like molecules	Fatty Acyls	Fatty acids and conjugates	***	C14769	38	0	M+H-H2O	C20H32O3	-0.202125	1.05012	0.0384074	0.883176	-0.846027	0.556315	6997.5	12578.3	4183.64	8142.27	8666.58	12447.1	10621.2	14666.6
11.07_283.2267m/z	283.227	11.0674	pos	MG(14:1(9Z)/0:0/0:0)	62345	Lipids and lipid-like molecules	Glycerolipids	Monoradylglycerols			37.7	0	M+H-H2O	C17H32O4	-0.115145	1.01031	0.0411605	0.883176	-0.676896	0.62551	8652.06	13832	6999.73	9859.64	9096.83	11051.6	14156	16288.5
